# Supplementary material for: Tetra­ethyl­ammonium bromidotricarbon­yl(tropolonato)rhenate(I)
Source: Acta Crystallogr Sect E Struct Rep Online. 2010 Jun 26;66(Pt 7):m859–60. doi: 10.1107/S1600536810024505 (PMC3006975; doi:10.1107/S1600536810024505)
Supplement: Supplementary file 2 [file e-66-0m859-Isup2.hkl]

#
# h,k,l, Fc-squared, Fo-squared, sigma(Fo-squared) and status flag
#
data_I
_shelx_title ' 8fmasc4_0m in P2(1)/n'
_shelx_refln_list_code          4
_shelx_F_calc_maximum      352.55
_exptl_crystal_F_000      1160.00
_reflns_d_resolution_high  0.7492
 
loop_
 _symmetry_equiv_pos_as_xyz
 'x, y, z'
 '-x+1/2, y+1/2, -z+1/2'
 '-x, -y, -z'
 'x-1/2, -y-1/2, z-1/2'
 
_cell_length_a    12.3340
_cell_length_b    10.7540
_cell_length_c    16.0530
_cell_angle_alpha  90.000
_cell_angle_beta  101.983
_cell_angle_gamma  90.000
 
_shelx_F_squared_multiplier     1.000
 
loop_
 _refln_index_h
 _refln_index_k
 _refln_index_l
 _refln_F_squared_calc
 _refln_F_squared_meas
 _refln_F_squared_sigma
 _refln_observed_status
   2   0   0    80020.98    82297.88   2483.23 o
   4   0   0      386.62      625.93     35.10 o
   6   0   0       21.00       67.15     30.78 o
   8   0   0       87.23      207.54     50.49 o
  10   0   0      107.60      254.69    100.97 o
  12   0   0       64.66       73.84    107.00 o
  14   0   0     4137.54     4492.42    426.49 o
   1   1   0     3146.47     3050.52     78.07 o
   2   1   0      693.35      682.90     16.46 o
   3   1   0    20847.88    21710.76    424.86 o
   4   1   0      143.26      225.72     10.34 o
   5   1   0    13548.09    14187.85    312.50 o
   6   1   0     9161.22     8490.64    248.58 o
   7   1   0    13257.21    13052.51    560.83 o
   8   1   0    31869.78    31557.50   1025.36 o
   9   1   0    17656.28    17383.39    520.06 o
  10   1   0    21095.40    20856.33    789.67 o
  11   1   0     7788.12     7856.86    319.04 o
  12   1   0     8085.01     8479.44    345.82 o
  13   1   0     4364.98     4144.30    397.85 o
  14   1   0      945.69     1125.74    197.42 o
  15   1   0     2050.12     2390.13    304.42 o
  16   1   0      569.64      544.03    191.39 o
   0   2   0      732.50      753.82     60.28 o
   1   2   0    90444.89    94112.66   4093.93 o
   2   2   0       23.28      103.99     11.25 o
   3   2   0    49852.13    51047.53   1328.93 o
   4   2   0     1040.18     1321.39     40.64 o
   5   2   0    32065.42    34072.09   1257.37 o
   6   2   0     5412.98     5788.21    242.36 o
   7   2   0     4428.77     4192.56    146.37 o
   8   2   0     4117.94     3964.60    170.18 o
   9   2   0        0.93       63.94     21.00 o
  10   2   0      759.13     1055.38     61.56 o
  11   2   0     3540.68     3570.71    191.99 o
  12   2   0     5412.72     5506.95    293.87 o
  13   2   0     9284.61     9329.23    448.03 o
  14   2   0     1198.72     1291.51    220.02 o
  15   2   0     9087.48    10164.83    825.85 o
   1   3   0      141.73      234.63     37.28 o
   2   3   0     9147.13     8808.66    317.60 o
   3   3   0    16326.20    16187.88    443.01 o
   4   3   0    71927.08    71054.76   1903.73 o
   5   3   0     8816.20     8279.74    242.64 o
   6   3   0    26967.75    24880.28    771.97 o
   7   3   0     4078.19     4179.77    188.16 o
   8   3   0     4008.75     3943.06    207.13 o
   9   3   0     1479.35     1753.66    145.15 o
  10   3   0     4486.14     4813.25    249.81 o
  11   3   0     5639.47     5443.56    280.69 o
  12   3   0     8670.23     8664.88    534.99 o
  13   3   0     2311.24     2471.08    159.96 o
  14   3   0     6070.72     5678.44    510.88 o
  15   3   0      558.73      476.22    171.80 o
   0   4   0      556.87      370.73     55.76 o
   1   4   0     8437.96     7574.66    330.34 o
   2   4   0    49171.43    44551.80   1557.81 o
   3   4   0     4739.65     4227.39    164.91 o
   4   4   0    42680.54    40385.03   1195.49 o
   5   4   0      349.60      491.12     28.05 o
   6   4   0    25267.82    23342.40    661.53 o
   7   4   0      456.14      606.60     55.72 o
   8   4   0     2424.52     2213.56    108.76 o
   9   4   0       26.77       46.14     38.08 o
  10   4   0     1330.29     1265.02    102.30 o
  11   4   0      245.98      274.76     63.44 o
  12   4   0     8649.61     7940.91    397.80 o
  13   4   0      236.20      299.94     67.12 o
  14   4   0     9723.86     9856.47    487.22 o
  15   4   0      445.86      438.54    173.31 o
   1   5   0     1090.09     1129.78    146.18 o
   2   5   0     7463.06     6869.73    325.52 o
   3   5   0     3220.10     3124.06    130.76 o
   4   5   0     7585.13     7031.36    266.63 o
   5   5   0    14098.70    13328.95    406.87 o
   6   5   0     1425.82     1517.78     64.29 o
   7   5   0    19821.73    18627.48    535.09 o
   8   5   0       59.59      235.77     30.83 o
   9   5   0    30064.11    26903.68    844.36 o
  10   5   0      656.09      619.81     88.91 o
  11   5   0    19383.55    17428.90    815.79 o
  12   5   0     1247.00     1285.95    112.85 o
  13   5   0     3221.61     3355.07    208.81 o
  14   5   0      306.19      303.48     72.63 o
  15   5   0       12.76       55.76    149.19 o
   0   6   0    11061.59     9311.86    583.22 o
   1   6   0    54853.08    49426.15   2291.42 o
   2   6   0    13995.49    12880.09    557.85 o
   3   6   0    25672.25    23709.02    847.79 o
   4   6   0     6870.71     6466.09    251.96 o
   5   6   0     1063.56     1005.52     50.40 o
   6   6   0      267.08      300.81     30.43 o
   7   6   0       22.66       59.76     23.64 o
   8   6   0        0.65      190.60     45.65 o
   9   6   0       18.46      152.99     36.02 o
  10   6   0      249.84      345.83    112.27 o
  11   6   0       10.68       48.64     55.84 o
  12   6   0       79.86      166.71    124.33 o
  13   6   0     1123.54      925.51    141.66 o
  14   6   0      887.10      856.41    122.07 o
   1   7   0      726.55      648.24     67.11 o
   2   7   0     8003.82     7611.12    349.48 o
   3   7   0     3942.43     3739.01    163.16 o
   4   7   0     9156.19     8301.84    319.96 o
   5   7   0      359.25      514.05     36.91 o
   6   7   0    18214.96    16908.98    518.02 o
   7   7   0      477.58      572.30     43.61 o
   8   7   0    18148.57    16041.03    739.10 o
   9   7   0     3244.45     2641.13    179.96 o
  10   7   0    17330.66    12719.80   2115.85 o
  11   7   0     1974.75     1591.56    324.76 o
  12   7   0     6651.13     5889.02    329.57 o
  13   7   0        1.28      122.39     65.87 o
  14   7   0     1481.91     1476.39    137.05 o
   0   8   0    37909.27    35885.08   2130.92 o
   1   8   0     2676.00     2576.89    214.00 o
   2   8   0    14524.03    14208.82    624.98 o
   3   8   0    10046.76     9625.73    399.51 o
   4   8   0     4281.19     4081.47    197.03 o
   5   8   0    13473.74    11903.15    625.59 o
   6   8   0     2326.10     2246.66    142.69 o
   7   8   0     6266.34     6051.44    436.28 o
   8   8   0      684.28      771.99     91.95 o
   9   8   0       26.19       29.98     64.58 o
  10   8   0       38.01       36.65     61.12 o
  11   8   0     2900.56     2595.20    189.35 o
  12   8   0      838.31      757.83    107.58 o
  13   8   0     4649.74     4057.43    258.93 o
   1   9   0     6058.17     6144.35    304.76 o
   2   9   0       19.85      103.23     57.54 o
   3   9   0    19768.20    20204.29    869.13 o
   4   9   0       16.53      113.17     46.40 o
   5   9   0    15400.79    15615.04    484.75 o
   6   9   0       41.81       55.25     46.86 o
   7   9   0    12958.89    13558.75    767.83 o
   8   9   0       27.62      -45.15     56.21 o
   9   9   0     4726.22     4019.61    853.72 o
  10   9   0       13.97        0.88     65.43 o
  11   9   0     3543.59     2976.51    214.26 o
  12   9   0       63.25      152.78     82.51 o
   0  10   0    19083.77    19749.45   1225.20 o
   1  10   0     5369.47     5423.90    285.59 o
   2  10   0    12425.54    13248.76    602.07 o
   3  10   0     3511.85     3759.98    181.61 o
   4  10   0     4058.66     4281.33    447.18 o
   5  10   0     6219.72     7058.54    294.66 o
   6  10   0      537.03      784.61    104.74 o
   7  10   0     5565.56     6345.15    344.77 o
   8  10   0      219.67      146.19     74.57 o
   9  10   0       28.43       -4.52     71.40 o
  10  10   0       73.00       48.49     77.24 o
  11  10   0     1220.52     1152.86    207.97 o
   1  11   0      290.98      531.60     96.81 o
   2  11   0      644.01      802.17     97.22 o
   3  11   0     3048.09     2879.10    196.35 o
   4  11   0     4040.98     4797.22    223.55 o
   5  11   0      344.58      379.76     85.09 o
   6  11   0     8179.58     8814.54    629.93 o
   7  11   0     1293.40     1529.62    209.48 o
   8  11   0    10014.17    11049.45    758.03 o
   9  11   0     3415.28     3017.04    632.19 o
  10  11   0     7350.90     4484.88    470.19 o
   0  12   0     4495.21     5621.17    443.06 o
   1  12   0    17788.62    19237.07   1225.20 o
   2  12   0     5737.66     6810.89    361.13 o
   3  12   0     7370.60     8343.07    423.41 o
   4  12   0     1595.02     1609.50    150.37 o
   5  12   0      337.85      494.30    159.74 o
   6  12   0        2.75     -108.51    108.51 o
   7  12   0      119.73      152.21    140.15 o
   8  12   0        4.35      100.97    135.63 o
   1  13   0       16.13       -7.52     86.30 o
   2  13   0      607.62      628.36    136.39 o
   3  13   0      628.75      908.29    141.66 o
   4  13   0      868.60     1199.59    212.49 o
   5  13   0     2231.57     3068.29    325.52 o
   6  13   0     1364.13     1797.87    253.18 o
   0  14   0     2791.01     2729.21    299.90 o
   1  14   0     3071.08     3332.63    401.62 o
   2  14   0     4841.55     5983.21    788.92 o
   3  14   0      596.48      764.06    197.42 o
 -15   0   1       15.61      -66.31    117.55 o
 -13   0   1     5913.10     7259.30    598.29 o
 -11   0   1    15263.40    15721.41    716.74 o
  -9   0   1    55301.18    56737.51   2296.57 o
  -7   0   1    54440.46    55231.29   3539.08 o
  -5   0   1    34995.33    36565.99   1081.55 o
  -3   0   1      826.70     1080.47     58.93 o
  -1   0   1     9968.92     6493.81    277.06 o
   1   0   1    22799.96    22537.74    534.62 o
   3   0   1       33.11      180.68     24.25 o
   5   0   1     5928.65     6060.47    195.72 o
   7   0   1    23775.52    21982.89    808.55 o
   9   0   1    66715.05    63016.91   2993.92 o
  11   0   1    29275.54    28343.97   1981.73 o
  13   0   1    10155.20    10320.05    804.75 o
 -16   1   1     2613.50     2637.28    325.52 o
 -15   1   1     2962.32     3089.38    354.15 o
 -14   1   1     6879.80     6954.88    592.26 o
 -13   1   1      366.78      518.06     72.34 o
 -12   1   1    11419.93    11619.31    461.55 o
 -11   1   1      241.61      241.74     30.89 o
 -10   1   1     1835.87     1854.95     72.50 o
  -9   1   1     1506.37     1670.81     87.21 o
  -8   1   1       33.51      140.91     16.64 o
  -7   1   1     3282.25     3350.37    119.40 o
  -6   1   1     9471.88    10183.67    240.00 o
  -5   1   1      658.45      722.34     23.82 o
  -4   1   1     2986.03     3083.92     73.40 o
  -3   1   1     8390.09     8646.49    166.73 o
  -2   1   1    13069.84    14569.82    302.90 o
  -1   1   1    61304.62    69728.98   2703.22 o
   0   1   1    56617.38    58167.98   1637.18 o
   1   1   1    56608.48    61916.73   1439.48 o
   2   1   1    41904.98    43256.20    870.66 o
   3   1   1    20872.74    22583.13    437.92 o
   4   1   1    18250.65    18356.76    388.27 o
   5   1   1     2344.08     2251.21     70.74 o
   6   1   1    10931.87    10189.49    295.52 o
   7   1   1      599.66      746.97     35.74 o
   8   1   1     4390.06     4278.78    127.74 o
   9   1   1      178.80      290.77     30.29 o
  10   1   1      229.55      286.99     93.44 o
  11   1   1      307.16      330.27     83.04 o
  12   1   1     1738.01     1734.58    224.55 o
  13   1   1      306.05      497.32    146.18 o
  14   1   1     2057.21     2262.03    283.32 o
  15   1   1     1226.24     1392.48    239.62 o
 -16   2   1       75.58      135.63    150.70 o
 -15   2   1     2333.33     2426.30    307.43 o
 -14   2   1     2820.97     2646.32    310.45 o
 -13   2   1      989.52     1106.53     90.95 o
 -12   2   1    10317.91    10444.53    495.70 o
 -11   2   1       32.81      130.50     45.25 o
 -10   2   1    15703.24    15950.69    609.28 o
  -9   2   1     2668.84     2587.01    123.27 o
  -8   2   1    26235.44    25824.03    960.92 o
  -7   2   1      148.94      242.87     25.67 o
  -6   2   1    47215.75    49908.80   1903.76 o
  -5   2   1     4962.61     5429.78    130.94 o
  -4   2   1    46941.62    48185.27   1354.51 o
  -3   2   1    73603.31    80595.59   2793.27 o
  -2   2   1    12604.92    13393.93    329.30 o
  -1   2   1      169.76      202.31     13.08 o
   0   2   1    34153.00    37149.25   1961.05 o
   1   2   1      668.63      950.98     46.72 o
   2   2   1      335.99      475.81     41.95 o
   3   2   1    28356.27    29059.28    660.96 o
   4   2   1    20464.36    21415.46    758.54 o
   5   2   1    13728.48    13523.51    315.94 o
   6   2   1    31776.41    30037.03    814.25 o
   7   2   1       62.01      208.04     20.03 o
   8   2   1    29731.48    27303.28    849.71 o
   9   2   1     1049.93     1136.28     55.81 o
  10   2   1    16482.03    15317.78    702.62 o
  11   2   1      434.15      517.09    122.07 o
  12   2   1     9968.72    10316.37    487.71 o
  13   2   1      818.73      902.70    173.31 o
  14   2   1     8473.87     8546.29    700.76 o
  15   2   1     1670.40     1901.85    275.78 o
 -15   3   1     4724.21     5080.15    486.77 o
 -14   3   1     1932.09     1910.20    136.67 o
 -13   3   1    12997.07    13871.45    855.23 o
 -12   3   1     3259.15     3277.82    191.99 o
 -11   3   1    12943.77    12950.98    606.68 o
 -10   3   1     5921.76     5436.14    277.32 o
  -9   3   1     2475.19     2651.25    151.51 o
  -8   3   1      264.67      469.90     49.04 o
  -7   3   1     5038.69     5078.80    258.02 o
  -6   3   1    10580.76     9642.88    439.80 o
  -5   3   1    20575.47    19605.67    537.79 o
  -4   3   1    20660.48    19179.97    524.14 o
  -3   3   1    39210.02    37795.29   1018.97 o
  -2   3   1     6993.36     6781.01    350.10 o
  -1   3   1    27594.38    31084.28   2117.55 o
   0   3   1       86.00      223.23     30.07 o
   1   3   1     4170.53     5027.47    352.38 o
   2   3   1     5176.65     5167.59    193.47 o
   3   3   1    31558.24    30284.65    895.80 o
   4   3   1    14268.15    13416.24    370.22 o
   5   3   1    60449.15    59983.20   1369.18 o
   6   3   1     9017.21     8184.86    242.97 o
   7   3   1    18186.50    17083.63    538.14 o
   8   3   1     1086.34     1124.17     52.45 o
   9   3   1     1261.76     1318.88     58.09 o
  10   3   1      127.95      190.39     49.14 o
  11   3   1     1699.03     1668.61    117.65 o
  12   3   1      889.19      867.45     82.39 o
  13   3   1     9857.96    10081.20    485.88 o
  14   3   1     1843.96     1996.80    262.22 o
  15   3   1     5873.72     5660.35    533.48 o
 -15   4   1     2055.42     2554.39    320.99 o
 -14   4   1       11.90       77.38    120.56 o
 -13   4   1     1655.64     1704.25    134.90 o
 -12   4   1      445.82      535.02    102.48 o
 -11   4   1     8156.79     7724.33    384.18 o
 -10   4   1     7527.91     7385.07    368.24 o
  -9   4   1    19696.38    19773.48    778.26 o
  -8   4   1    10233.33     9641.51    319.34 o
  -7   4   1    31727.57    30516.46    961.90 o
  -6   4   1     8080.45     7400.36    214.09 o
  -5   4   1    35578.75    33621.92    914.07 o
  -4   4   1     1894.74     1928.99     65.04 o
  -3   4   1    46599.36    42618.36   1491.86 o
  -2   4   1      957.05      992.59    101.80 o
  -1   4   1    19283.03    17694.28    742.74 o
   0   4   1     1112.48     1213.72     75.12 o
   1   4   1      433.00      612.12     58.67 o
   2   4   1     4842.93     4798.58    220.99 o
   3   4   1     8970.94     8477.30    312.46 o
   4   4   1        2.97      113.15     32.44 o
   5   4   1    22947.72    20702.45    621.40 o
   6   4   1     2739.48     2568.81     91.13 o
   7   4   1    31707.99    29292.12    827.98 o
   8   4   1     4625.79     4819.56    231.30 o
   9   4   1     9202.30     8353.40    280.80 o
  10   4   1     3493.97     3427.90    150.82 o
  11   4   1    11316.77    10402.63    501.49 o
  12   4   1     3323.82     3404.89    202.39 o
  13   4   1     7244.79     7308.98    372.08 o
  14   4   1      579.32      733.92    176.32 o
  15   4   1     5181.44     5364.98    516.91 o
 -15   5   1      865.91      903.83    106.24 o
 -14   5   1     4010.94     4178.49    246.76 o
 -13   5   1     1909.60     1927.71    149.68 o
 -12   5   1      941.88     1125.62    107.21 o
 -11   5   1     5741.28     5294.33    287.77 o
 -10   5   1     4101.70     2539.32    207.97 o
  -9   5   1      347.74      326.97     52.06 o
  -8   5   1      312.86      392.06     28.25 o
  -7   5   1     6397.93     6557.28    383.21 o
  -6   5   1        3.21       55.61     16.79 o
  -5   5   1     2868.44     2794.55     98.56 o
  -4   5   1     7897.29     7182.45    225.61 o
  -3   5   1     2643.05     2298.68    102.53 o
  -2   5   1    22258.52    19892.71    709.53 o
  -1   5   1     1917.15     1927.93    107.09 o
   0   5   1    54362.50    48763.17   2015.09 o
   1   5   1       23.27      112.26     31.42 o
   2   5   1    64449.50    59722.41   2461.59 o
   3   5   1     5308.75     4978.42    196.42 o
   4   5   1    46897.13    43030.20   1896.55 o
   5   5   1    10981.68    10344.40    320.33 o
   6   5   1     4567.93     4291.09    145.02 o
   7   5   1     2943.84     2732.38     93.45 o
   8   5   1       57.27      145.15     32.25 o
   9   5   1      205.55      310.64     44.03 o
  10   5   1        2.50       21.42     37.22 o
  11   5   1      136.57      129.68     59.71 o
  12   5   1      528.77      516.68     80.46 o
  13   5   1     1469.50     1352.28    238.86 o
  14   5   1     1184.50     1205.99    113.33 o
 -14   6   1      139.80      187.62    134.12 o
 -13   6   1       30.87       84.26     72.34 o
 -12   6   1     4481.87     3946.51    236.69 o
 -11   6   1     2895.79     2729.23    182.90 o
 -10   6   1    25771.28    22482.44   1040.48 o
  -9   6   1    12742.34    10984.41    536.06 o
  -8   6   1    35252.04    32138.04   1342.08 o
  -7   6   1    12391.65     9847.10    494.15 o
  -6   6   1    29415.93    27159.92    815.04 o
  -5   6   1     6897.34     6628.93    212.72 o
  -4   6   1     7294.66     6507.30    207.70 o
  -3   6   1      375.93      443.00     64.28 o
  -2   6   1     2618.77     2435.46    134.22 o
  -1   6   1     1605.95     1526.83    100.70 o
   0   6   1      393.67      470.63     53.81 o
   1   6   1        4.32       64.08     35.69 o
   2   6   1     2215.68     2535.95    252.43 o
   3   6   1        8.68       81.84     44.65 o
   4   6   1      170.88      231.78     37.37 o
   5   6   1      211.71      308.72     31.13 o
   6   6   1    11666.92    10795.28    337.51 o
   7   6   1     3294.14     3069.97    105.78 o
   8   6   1    25602.23    22675.69    731.95 o
   9   6   1     9786.79     8737.72    379.89 o
  10   6   1    25007.06    21746.65    780.77 o
  11   6   1     5876.08     4564.61    383.54 o
  12   6   1     7742.28     6724.14    356.50 o
  13   6   1     1722.50     1677.26    141.04 o
  14   6   1     1924.84     1696.41    341.34 o
 -14   7   1        0.07      -21.49     71.58 o
 -13   7   1     4857.11     4158.99    255.09 o
 -12   7   1       97.91      103.95     66.50 o
 -11   7   1     2079.86     1867.01    150.26 o
 -10   7   1      200.99      145.56     66.63 o
  -9   7   1      545.77      512.43     84.13 o
  -8   7   1       67.85      154.47    137.14 o
  -7   7   1       17.54       99.35     39.25 o
  -6   7   1     4129.04     4007.90    158.14 o
  -5   7   1     2769.25     2527.73     94.35 o
  -4   7   1      193.94      264.50     41.78 o
  -3   7   1    15514.90    14185.39    523.12 o
  -2   7   1     3074.32     2775.08    156.09 o
  -1   7   1    16773.83    14935.22    647.36 o
   0   7   1     9859.09     9294.74    418.26 o
   1   7   1    42682.20    39516.13   1650.11 o
   2   7   1     5657.00     5774.91    275.99 o
   3   7   1    38538.97    36368.14   1294.46 o
   4   7   1      434.43      490.08     51.74 o
   5   7   1    15066.72    14512.13    535.01 o
   6   7   1      855.53      825.22     50.39 o
   7   7   1     2683.29     2446.50     97.56 o
   8   7   1      838.27      869.60     58.49 o
   9   7   1       26.67       75.73     35.84 o
  10   7   1        1.62      127.00     66.33 o
  11   7   1      496.32      471.65     84.33 o
  12   7   1      581.13      551.52     91.97 o
  13   7   1      646.07      589.23     92.22 o
 -13   8   1     1516.17     1300.69    134.41 o
 -12   8   1     2054.27     1754.48    152.69 o
 -11   8   1     6081.57     4403.98    518.41 o
 -10   8   1     1450.27     1297.58    258.45 o
  -9   8   1     7526.46     6384.98    649.52 o
  -8   8   1     2097.89     1746.63    183.86 o
  -7   8   1    18699.15    17622.23    859.44 o
  -6   8   1     4102.11     4512.04    215.62 o
  -5   8   1    14353.97    14055.08    524.84 o
  -4   8   1    16527.88    16552.53    610.37 o
  -3   8   1     4116.88     4171.73    186.56 o
  -2   8   1    18581.31    18023.74    780.04 o
  -1   8   1     1795.05     1720.16    122.53 o
   0   8   1      745.62      636.37     80.63 o
   1   8   1     1033.50      908.44    124.33 o
   2   8   1     2942.69     2822.38    165.08 o
   3   8   1      549.82      642.80     61.93 o
   4   8   1     6099.73     6193.67    253.58 o
   5   8   1     8799.30     8533.28    335.44 o
   6   8   1     9022.27     8613.46    279.18 o
   7   8   1     4866.65     4678.93    192.84 o
   8   8   1     3639.56     3224.09    285.45 o
   9   8   1    11260.46     9820.78   1313.36 o
  10   8   1      492.92      374.28     85.90 o
  11   8   1     4567.05     3390.75    372.23 o
  12   8   1     1456.50     1176.96    126.63 o
  13   8   1     2867.86     2382.45    185.64 o
 -12   9   1    11057.41     9386.72    617.12 o
 -11   9   1        3.63       12.63     88.91 o
 -10   9   1     3710.56     3232.15    221.58 o
  -9   9   1        4.96       69.68     70.97 o
  -8   9   1      170.38       42.20     88.91 o
  -7   9   1       45.64       95.34     61.10 o
  -6   9   1     9710.92    10037.07    484.36 o
  -5   9   1       19.89      108.77     46.29 o
  -4   9   1    13089.45    13291.19    502.20 o
  -3   9   1       65.57      124.17    101.02 o
  -2   9   1     7941.37     8296.03    557.65 o
  -1   9   1      574.60      530.08    100.97 o
   0   9   1     4452.36     4575.76    242.95 o
   1   9   1       98.07      120.33     56.45 o
   2   9   1    14567.23    13472.29   1212.40 o
   3   9   1        1.35       95.74     48.00 o
   4   9   1    15010.10    15393.61    725.34 o
   5   9   1       24.44      106.49     47.37 o
   6   9   1    19749.98    20198.07    745.29 o
   7   9   1        3.72       61.66     62.63 o
   8   9   1     5465.92     5763.35    540.27 o
   9   9   1       69.36      106.10     71.18 o
  10   9   1      146.02      230.17     81.76 o
  11   9   1      120.09       13.43     71.62 o
  12   9   1     3038.40     2532.53    197.69 o
 -11  10   1     2615.73     2129.46    479.23 o
 -10  10   1      280.34      123.89    193.65 o
  -9  10   1     6987.89     6570.59    483.75 o
  -8  10   1     2398.10     2112.84    229.07 o
  -7  10   1    10169.38    10719.19    530.93 o
  -6  10   1     8015.67     8344.50    340.07 o
  -5  10   1     4034.02     4611.38    253.51 o
  -4  10   1     9243.90     9860.59    391.55 o
  -3  10   1     6125.14     6393.24    280.73 o
  -2  10   1     7490.17     8281.13    478.84 o
  -1  10   1     1581.33     1642.47    183.86 o
   0  10   1     1697.10     1614.83    131.60 o
   1  10   1      156.12      176.32     69.27 o
   2  10   1     1322.32     1487.16    125.62 o
   3  10   1      149.26      282.44     60.51 o
   4  10   1     9533.87    10007.62    488.30 o
   5  10   1     3088.98     3188.23    173.91 o
   6  10   1     4544.53     4964.16    284.62 o
   7  10   1     6541.38     6843.46    368.13 o
   8  10   1     1064.06     1222.26    127.31 o
   9  10   1     6488.30     4718.20    297.38 o
  10  10   1      404.06      412.44     99.75 o
  11  10   1     5340.25     4902.77    919.28 o
 -10  11   1       33.58      117.72     84.31 o
  -9  11   1      785.82      806.25    168.79 o
  -8  11   1      273.28      613.36    152.21 o
  -7  11   1        2.30      -97.96     97.96 o
  -6  11   1     1106.31     1240.27    192.90 o
  -5  11   1     2049.86     1958.17    154.88 o
  -4  11   1       32.15        3.01     90.42 o
  -3  11   1     6112.34     6640.46    345.73 o
  -2  11   1      939.73     1021.42    156.73 o
  -1  11   1    13517.24    14525.52   1049.64 o
   0  11   1     5836.91     6368.96    332.45 o
   1  11   1    17255.81    18487.33    823.73 o
   2  11   1     3939.72     4975.07    453.70 o
   3  11   1    12297.52    14120.81   1253.90 o
   4  11   1        4.84       57.91     53.66 o
   5  11   1     4889.31     5559.72    377.66 o
   6  11   1     1193.15     1285.25    132.67 o
   7  11   1     2134.49     2385.61    260.71 o
   8  11   1       56.27      123.58    123.58 o
   9  11   1       22.15       57.71     80.97 o
  10  11   1        1.15        7.06     84.59 o
  -8  12   1    11545.64    12808.13    869.55 o
  -7  12   1     2967.75     3601.77    345.11 o
  -6  12   1     7400.13     8630.68    626.92 o
  -5  12   1     1439.04     1268.91    201.94 o
  -4  12   1     2293.31     2407.85    367.71 o
  -3  12   1      279.57      282.94     89.47 o
  -2  12   1      599.84      729.88    112.71 o
  -1  12   1      151.97      299.66    110.77 o
   0  12   1      399.86      558.62    103.22 o
   1  12   1      155.60      326.47    144.67 o
   2  12   1      509.06      574.34    103.40 o
   3  12   1      152.46      232.47     90.28 o
   4  12   1       18.41       58.26     75.79 o
   5  12   1      102.66      210.98    138.65 o
   6  12   1     5319.79     5964.77    482.25 o
   7  12   1     4072.55     4518.04    403.88 o
   8  12   1     7030.13     8689.46    641.99 o
  -6  13   1       16.16      116.04    135.63 o
  -5  13   1      993.70     1202.60    217.01 o
  -4  13   1     1483.77     1693.42    160.16 o
  -3  13   1     1758.07     1871.10    176.32 o
  -2  13   1     8638.75     9695.14    487.50 o
  -1  13   1       91.16      110.75     90.28 o
   0  13   1    15069.25    17701.65    809.87 o
   1  13   1      345.70      398.35    102.15 o
   2  13   1     9097.15    10878.92    532.10 o
   3  13   1      679.26      822.48    178.58 o
   4  13   1     6030.55     7434.11    574.17 o
   5  13   1      777.12      910.24    198.93 o
   6  13   1      699.78      771.59    192.90 o
  -3  14   1     5742.46     6905.37    556.09 o
  -2  14   1        3.86      -66.49     87.30 o
  -1  14   1     2869.15     3672.33    251.48 o
   0  14   1       59.83      121.99     97.29 o
   1  14   1        0.05      -49.34     83.64 o
   2  14   1       90.71       74.56     95.15 o
   3  14   1     1580.23     2385.61    295.38 o
 -14   0   2    11477.88    12723.74    972.03 o
 -12   0   2     7907.65     8460.25    405.88 o
 -10   0   2     5455.34     5470.98    256.45 o
  -8   0   2     1667.94     1990.34     89.06 o
  -6   0   2    27084.34    30170.34   1739.78 o
  -4   0   2       23.88      160.08     26.42 o
  -2   0   2   104022.02   115156.98   2828.42 o
   0   0   2   121629.16   130193.77   3766.78 o
   2   0   2   124290.96   127059.66   2723.22 o
   4   0   2    62401.98    62798.35   1952.95 o
   6   0   2    13162.84    11983.26    448.06 o
   8   0   2     2714.61     2678.90    163.61 o
  10   0   2     1951.91     1996.80    224.55 o
  12   0   2      610.44     1029.29    174.81 o
  14   0   2      211.02      437.03    149.19 o
 -16   1   2      999.17     1339.74    247.15 o
 -15   1   2      258.83      226.05    138.65 o
 -14   1   2      268.50      281.03     58.93 o
 -13   1   2     3577.27     3903.68    183.77 o
 -12   1   2      503.28      672.77     47.88 o
 -11   1   2     3225.32     3577.64    135.04 o
 -10   1   2    16010.71    16805.22    503.14 o
  -9   1   2     6649.92     7277.50    197.49 o
  -8   1   2    23739.70    23399.29    668.19 o
  -7   1   2    15698.24    16676.05    555.88 o
  -6   1   2    31869.34    34676.79    782.87 o
  -5   1   2    46378.34    50190.64    987.35 o
  -4   1   2    16723.83    17779.64    318.85 o
  -3   1   2    48633.09    52150.40    938.95 o
  -2   1   2      665.37      766.09     21.24 o
  -1   1   2    20021.21    22098.56    525.62 o
   0   1   2       29.66      142.74     16.19 o
   1   1   2       98.86      284.25     18.58 o
   2   1   2     4090.92     4564.91     91.78 o
   3   1   2     6629.39     6704.23    136.61 o
   4   1   2     4903.67     5174.57    106.06 o
   5   1   2     6793.13     6647.56    165.11 o
   6   1   2     4148.90     4487.21    117.69 o
   7   1   2    12009.78    11667.49    284.39 o
   8   1   2    18393.34    17464.68    519.78 o
   9   1   2     8855.96     8590.42    272.68 o
  10   1   2    29835.90    27670.14   1033.76 o
  11   1   2    12278.36    12411.79    920.79 o
  12   1   2    10719.43    11551.28    878.59 o
  13   1   2     9455.99     9177.73    732.41 o
  14   1   2     2290.39     2659.88    316.47 o
  15   1   2     3233.86     3503.81    385.80 o
 -16   2   2       21.00      274.28    153.72 o
 -15   2   2    10464.95     9518.32    773.10 o
 -14   2   2     1166.68     1195.23     98.97 o
 -13   2   2    17380.66    16738.84    773.29 o
 -12   2   2     4142.80     4271.53    229.77 o
 -11   2   2    14418.62    14190.30    655.47 o
 -10   2   2      919.44     1036.24     95.32 o
  -9   2   2    10200.83     9748.88    381.65 o
  -8   2   2      437.09      478.09     42.08 o
  -7   2   2      561.50      687.42     31.26 o
  -6   2   2     3222.64     3195.26     81.55 o
  -5   2   2     1502.78     1536.83     47.89 o
  -4   2   2      966.93     1103.20     42.20 o
  -3   2   2    26464.37    29064.43    854.48 o
  -2   2   2      191.25      288.80     23.71 o
  -1   2   2    77237.98    84189.66   3799.24 o
   0   2   2     3240.67     3517.48     95.03 o
   1   2   2    42830.56    46895.06   1219.49 o
   2   2   2      447.00      607.76     26.92 o
   3   2   2    31218.02    32794.93    899.17 o
   4   2   2      228.86      333.74     19.71 o
   5   2   2    39043.75    38903.50   1233.75 o
   6   2   2    16004.73    16004.97    413.72 o
   7   2   2    33155.16    31792.27    800.73 o
   8   2   2     2495.26     2442.18     89.83 o
   9   2   2     9113.42     8742.91    264.38 o
  10   2   2        1.63       32.06     31.05 o
  11   2   2      374.39      453.49     55.40 o
  12   2   2     1204.68     1065.46    183.86 o
  13   2   2     1875.85     2114.34    268.25 o
  14   2   2      707.10      883.11    195.91 o
  15   2   2     3999.95     4487.90    444.57 o
 -15   3   2      459.77      598.29    179.33 o
 -14   3   2     2123.56     2389.46    186.12 o
 -13   3   2     1223.49     1400.74    170.29 o
 -12   3   2     4010.97     4096.29    252.43 o
 -11   3   2      893.34      936.32     87.77 o
 -10   3   2     2599.12     2573.96    130.85 o
  -9   3   2      587.73      714.19     46.81 o
  -8   3   2     8514.25     8229.08    325.93 o
  -7   3   2     9078.70     9084.13    232.13 o
  -6   3   2    28190.85    27770.12    682.32 o
  -5   3   2     7140.63     7066.21    217.10 o
  -4   3   2    56439.06    54870.18   1907.66 o
  -3   3   2    13541.01    12996.42    464.55 o
  -2   3   2    41903.93    40948.88   1429.50 o
  -1   3   2    48330.66    51550.37   1711.17 o
   0   3   2     7160.59     8500.49    508.71 o
   1   3   2      119.20      233.30     28.19 o
   2   3   2     4836.81     5334.94    253.88 o
   3   3   2     8012.91     8577.21    343.23 o
   4   3   2    11690.36    11788.14    329.28 o
   5   3   2     4289.48     4445.56    113.30 o
   6   3   2     9371.05     9381.51    273.00 o
   7   3   2     5332.55     5218.31    146.88 o
   8   3   2    11844.80    11400.40    347.35 o
   9   3   2     7922.29     7498.92    232.63 o
  10   3   2     5442.45     5054.48    204.85 o
  11   3   2     1056.42      945.92     96.50 o
  12   3   2     9668.75     9238.19    447.48 o
  13   3   2     1557.76     1710.19    155.22 o
  14   3   2     6647.34     7174.91    617.88 o
  15   3   2     2447.70     2857.30    339.08 o
 -15   4   2     1109.92     1209.35    113.99 o
 -14   4   2     9360.27     9346.90    467.08 o
 -13   4   2       87.47      165.46     64.75 o
 -12   4   2    15552.62    14937.79    704.33 o
 -11   4   2       30.36       81.45     53.63 o
 -10   4   2    15963.00    15339.04    594.60 o
  -9   4   2       11.01       25.63     16.96 o
  -8   4   2     8415.15     8075.07    265.49 o
  -7   4   2     4802.86     4497.31    151.56 o
  -6   4   2     9863.15     9852.16    361.65 o
  -5   4   2     5959.95     5756.15    294.98 o
  -4   4   2    16611.44    15603.76    494.89 o
  -3   4   2      150.12      211.31     29.58 o
  -2   4   2    18974.04    18234.75    646.28 o
  -1   4   2    19818.00    18576.73    620.75 o
   0   4   2    11261.11    10565.46    360.03 o
   1   4   2    18522.17    18297.74    613.69 o
   2   4   2    19906.06    19522.09    655.29 o
   3   4   2     9571.94    10060.11    581.22 o
   4   4   2    28809.18    26668.42    941.32 o
   5   4   2     1430.80     1433.57     54.20 o
   6   4   2    33352.19    29915.96    820.39 o
   7   4   2      254.68      369.88     29.78 o
   8   4   2    26974.13    24204.41    760.52 o
   9   4   2      324.21      376.14     88.30 o
  10   4   2     4274.86     3700.48    221.83 o
  11   4   2       35.42       56.30     39.31 o
  12   4   2     3046.88     3082.55    186.77 o
  13   4   2      299.09      221.57     98.71 o
  14   4   2     5180.68     4620.51    455.12 o
  15   4   2       63.31       87.41    141.66 o
 -15   5   2      456.31      569.47     96.10 o
 -14   5   2      966.06      936.27    106.77 o
 -13   5   2      209.95      275.15     75.53 o
 -12   5   2     1976.04     1718.99    262.22 o
 -11   5   2     8762.72     8050.18    511.63 o
 -10   5   2        9.42      100.55     56.36 o
  -9   5   2    26561.62    25966.67    966.66 o
  -8   5   2       19.53      173.65     23.49 o
  -7   5   2    42383.11    39761.53   1245.04 o
  -6   5   2     1022.57     1065.97     64.32 o
  -5   5   2    27445.76    25652.10    914.29 o
  -4   5   2     6947.64     6906.35    261.30 o
  -3   5   2     5284.09     4821.64    232.31 o
  -2   5   2    18833.90    17516.52    608.93 o
  -1   5   2     4088.23     3792.91    167.47 o
   0   5   2     3275.51     3136.57    121.17 o
   1   5   2     2505.84     2453.54    100.30 o
   2   5   2     1789.31     1917.85    109.62 o
   3   5   2       25.91      187.09     32.08 o
   4   5   2     5430.12     5260.56    208.12 o
   5   5   2      293.29      319.36     26.53 o
   6   5   2     2171.05     2135.29    104.64 o
   7   5   2     6501.35     5609.81    170.60 o
   8   5   2     1486.98     1419.38     74.04 o
   9   5   2    27138.36    23724.44    843.69 o
  10   5   2      243.56      323.58     46.24 o
  11   5   2    22217.50    19272.61    697.32 o
  12   5   2      187.44      223.01    122.07 o
  13   5   2     8969.31     8669.77    532.73 o
  14   5   2     1146.80     1042.25    103.19 o
 -14   6   2     1634.07     1773.37    150.98 o
 -13   6   2     2959.81     2883.53    323.26 o
 -12   6   2      211.73      212.19    114.53 o
 -11   6   2     2260.90     1809.02    144.94 o
 -10   6   2     1520.65     1493.70    126.25 o
  -9   6   2     1195.61     1141.78    185.90 o
  -8   6   2     3953.27     3896.68    278.21 o
  -7   6   2     6945.84     5890.58    279.55 o
  -6   6   2      168.81      268.58    125.08 o
  -5   6   2     1912.17     1779.84     92.52 o
  -4   6   2     1122.95     1031.49     77.63 o
  -3   6   2     4989.05     4905.61    196.35 o
  -2   6   2     1222.65     1070.76     63.69 o
  -1   6   2    27673.61    22964.92   1234.82 o
   0   6   2    19380.19    17836.08    604.05 o
   1   6   2    50452.02    45580.35   1512.37 o
   2   6   2    16732.70    14326.36    616.98 o
   3   6   2    38792.70    35310.53   1246.01 o
   4   6   2    13010.63    11224.38    924.93 o
   5   6   2    16900.56    15986.76    582.57 o
   6   6   2      412.58      445.63     37.25 o
   7   6   2     1691.03     1551.02     65.62 o
   8   6   2     2633.84     2298.87    163.57 o
   9   6   2      903.16      911.89    129.97 o
  10   6   2       56.88       82.75     40.18 o
  11   6   2      361.08      393.49     82.73 o
  12   6   2       33.60      155.05     64.34 o
  13   6   2       23.96      -15.00     53.53 o
  14   6   2      146.00      210.73    171.80 o
 -14   7   2       49.77       96.28    121.31 o
 -13   7   2       10.45       79.44     84.39 o
 -12   7   2     4162.26     3759.54    238.32 o
 -11   7   2      392.97      384.14    107.00 o
 -10   7   2    14105.03    11979.04    590.07 o
  -9   7   2     3608.24     3127.82    202.72 o
  -8   7   2    19637.37    17118.20   1053.40 o
  -7   7   2     3931.99     3804.85    440.80 o
  -6   7   2    21598.92    21071.10    763.76 o
  -5   7   2      536.44      553.71     52.88 o
  -4   7   2    25896.20    23937.31   1004.14 o
  -3   7   2     1082.32     1043.85     62.36 o
  -2   7   2    11071.64     9813.80    374.79 o
  -1   7   2     4359.95     4016.05    183.86 o
   0   7   2     1275.66     1200.67     65.60 o
   1   7   2      271.90      276.46     52.09 o
   2   7   2      776.45      747.63     72.37 o
   3   7   2     4946.61     4992.92    208.39 o
   4   7   2       47.83      181.50     40.09 o
   5   7   2     2482.35     2397.55    121.39 o
   6   7   2     5918.64     5516.56    187.67 o
   7   7   2       98.55      156.89     36.16 o
   8   7   2    15801.92    14679.11    585.13 o
   9   7   2     2797.79     2603.03    121.81 o
  10   7   2    17570.88    15359.57    565.35 o
  11   7   2     3558.41     3327.43    214.16 o
  12   7   2    10137.00     8224.53    492.79 o
  13   7   2      583.15      551.78    132.62 o
 -13   8   2     7420.63     6504.83    366.84 o
 -12   8   2     4693.50     4228.39    262.48 o
 -11   8   2     7896.30     6808.58    374.39 o
 -10   8   2     2160.66     1767.71    152.39 o
  -9   8   2     2641.06     2330.40    305.92 o
  -8   8   2       95.73       70.83     81.38 o
  -7   8   2      409.34      443.82     66.73 o
  -6   8   2     4534.22     4031.47    378.60 o
  -5   8   2     5115.58     4975.30    208.94 o
  -4   8   2     1096.92     1253.29     81.77 o
  -3   8   2     6664.01     6395.87    209.65 o
  -2   8   2     9479.45     8653.73    361.73 o
  -1   8   2     2494.39     2281.31    104.46 o
   0   8   2    19606.90    18378.08    795.49 o
   1   8   2     1649.07     1595.63    159.74 o
   2   8   2    18365.92    16163.04   1166.43 o
   3   8   2     7409.01     7232.23    290.67 o
   4   8   2    17696.28    17152.31    633.85 o
   5   8   2    16683.37    16321.29    605.43 o
   6   8   2     7372.80     6663.26    224.48 o
   7   8   2    13796.21    13230.16    486.74 o
   8   8   2     1515.64     1390.77     79.77 o
   9   8   2     1439.50     1313.35    243.49 o
  10   8   2      538.79      614.66     96.93 o
  11   8   2       20.95       43.57     67.94 o
  12   8   2       14.68       59.71     76.86 o
 -12   9   2        5.95       -1.51     84.39 o
 -11   9   2     2521.53     2262.19    231.33 o
 -10   9   2      108.06       60.30     72.41 o
  -9   9   2     3462.81     2978.16    496.56 o
  -8   9   2       51.72      -12.06     84.39 o
  -7   9   2     8525.91     8162.00    559.10 o
  -6   9   2      270.43      378.92     56.95 o
  -5   9   2    21283.97    21970.87    804.87 o
  -4   9   2       22.47       89.80     43.17 o
  -3   9   2    42132.77    42032.78   1906.53 o
  -2   9   2      537.09      723.42     66.67 o
  -1   9   2    11330.39    11265.22    513.63 o
   0   9   2       65.93      164.37     59.56 o
   1   9   2      665.34      635.03     81.47 o
   2   9   2       18.53      -21.66     51.02 o
   3   9   2     3172.97     3135.68    170.05 o
   4   9   2      205.83      282.13     55.41 o
   5   9   2    11127.60    11505.83    444.91 o
   6   9   2      148.24      174.40     49.83 o
   7   9   2     7645.00     8065.13    771.59 o
   8   9   2      484.75      404.49     73.71 o
   9   9   2     3429.08     3106.68    215.26 o
  10   9   2       23.86       67.86     73.14 o
  11   9   2     6927.37     6315.10    534.24 o
  12   9   2      314.37      181.93     82.22 o
 -11  10   2     5861.65     5191.55    920.03 o
 -10  10   2     2412.70     1140.81    236.60 o
  -9  10   2     2063.16     2051.05    224.55 o
  -8  10   2      977.06     1017.24    161.25 o
  -7  10   2       14.38      150.70    103.98 o
  -6  10   2       35.27       71.21     48.45 o
  -5  10   2     2218.48     2464.16    239.01 o
  -4  10   2     1079.38     1198.31    127.57 o
  -3  10   2     4811.09     5168.63    294.01 o
  -2  10   2     3648.13     3862.91    266.86 o
  -1  10   2     3302.53     3625.19    213.66 o
   0  10   2    11019.69     7410.00    516.91 o
   1  10   2     1593.13     1379.50    121.26 o
   2  10   2    15704.74    15653.40    699.04 o
   3  10   2     3669.80     4087.33    195.41 o
   4  10   2     4239.06     4501.91    367.39 o
   5  10   2     8629.89     8655.76    457.28 o
   6  10   2     8316.53     8978.57    538.01 o
   7  10   2    10670.11    10828.58    734.67 o
   8  10   2      995.08     1111.90    251.67 o
   9  10   2     3409.70     3463.98    720.35 o
  10  10   2      255.21      291.66    101.72 o
  11  10   2       91.61       78.08     84.75 o
 -10  11   2     3016.77     1463.31    271.26 o
  -8  11   2    11542.77    12078.74    810.77 o
  -7  11   2     1385.90     1656.21    207.97 o
  -6  11   2    14812.26    15807.10   1021.76 o
  -5  11   2       40.34      135.96     72.06 o
  -4  11   2     8038.62     8793.85    594.52 o
  -3  11   2      586.85      738.61    140.91 o
  -2  11   2     6412.62     6277.57    327.14 o
  -1  11   2      212.65      214.82     79.90 o
   0  11   2     1868.97     1904.40    150.78 o
   1  11   2      175.88      273.34     99.46 o
   2  11   2       69.10      328.81     83.24 o
   3  11   2     2357.23     2723.79    157.50 o
   4  11   2      287.44      380.67    101.09 o
   5  11   2       59.87      167.28     80.99 o
   6  11   2     2566.05     2714.42    197.14 o
   7  11   2       18.44       14.28     71.22 o
   8  11   2     6466.41     6597.72    507.86 o
   9  11   2     1043.33      698.00    121.93 o
  -8  12   2     1821.27     2035.98    250.16 o
  -7  12   2     1287.61     1223.70    200.43 o
  -6  12   2       74.46      218.52    134.12 o
  -5  12   2      191.37      225.53     88.14 o
  -4  12   2       28.99      -10.14     96.45 o
  -3  12   2     1585.19     1708.00    153.41 o
  -2  12   2     2443.05     2631.85    191.22 o
  -1  12   2     9122.73     9997.02    820.57 o
   0  12   2     7531.05     8636.83    429.97 o
   1  12   2    17197.66    18527.02    832.25 o
   2  12   2     3327.17     4018.31    245.99 o
   3  12   2     7437.91     8319.75    455.12 o
   4  12   2     1265.02     1571.39    144.35 o
   5  12   2     2732.64     2887.44    296.88 o
   6  12   2     1090.57     1424.13    218.52 o
   7  12   2     1649.83     1600.45    232.08 o
   8  12   2      886.56      657.06    173.31 o
  -6  13   2      482.15      623.90    173.31 o
  -5  13   2     7482.87     7761.14    587.74 o
  -4  13   2     2496.03     2880.45    213.09 o
  -3  13   2     1951.13     2182.38    179.75 o
  -2  13   2     1474.07     1892.48    180.84 o
  -1  13   2     1417.87     1853.69    166.14 o
   0  13   2      252.31      352.02    157.48 o
   1  13   2      243.06      273.64    114.53 o
   2  13   2      159.10      239.52     97.20 o
   3  13   2      378.57      616.02    111.34 o
   4  13   2     1014.07     1089.57    206.46 o
   5  13   2      165.85      113.03    138.65 o
   6  13   2     1254.39     1082.04    209.48 o
  -3  14   2       41.47       65.88    155.98 o
  -2  14   2     3388.58     4318.70    277.06 o
  -1  14   2     1137.83     1402.07    157.67 o
   0  14   2     2648.98     3088.96    226.40 o
   1  14   2     2105.15     2078.13    316.47 o
   2  14   2     2578.46     3119.89    256.19 o
 -15   0   3     3665.13     3720.82    391.82 o
 -13   0   3      373.30      459.02     78.36 o
 -11   0   3     4167.90     4649.42    238.48 o
  -9   0   3    32806.96    36137.87   2027.79 o
  -7   0   3    73661.17    80609.01   3090.13 o
  -5   0   3    31183.53    34561.65   1567.88 o
  -3   0   3     4366.31     5098.62    146.21 o
  -1   0   3    85565.92    93749.71   2477.90 o
   1   0   3    16808.31    17505.14    408.72 o
   3   0   3    27954.02    28502.42    737.54 o
   5   0   3     1181.72     1520.99     52.47 o
   7   0   3     8389.86     7932.88    311.93 o
   9   0   3    18780.12    17971.86    679.31 o
  11   0   3    20980.89    20093.05   1434.68 o
  13   0   3    16641.91    16556.08   1226.71 o
 -16   1   3     4142.10     4508.99    456.63 o
 -15   1   3     6499.86     6495.24    565.13 o
 -14   1   3     7402.74     7790.94    388.10 o
 -13   1   3     2609.87     2674.60    114.82 o
 -12   1   3     8909.20     9002.37    339.56 o
 -11   1   3     1108.99     1273.36     68.45 o
 -10   1   3    10897.47    11117.98    331.74 o
  -9   1   3      736.40      840.94     41.42 o
  -8   1   3     5640.17     5538.38    189.04 o
  -7   1   3     1931.25     1995.88     62.09 o
  -6   1   3      517.51      734.80     26.43 o
  -5   1   3     8791.54     9945.54    263.58 o
  -4   1   3     8993.37    10003.04    220.51 o
  -3   1   3       41.53      196.98      9.51 o
  -2   1   3    24617.01    27529.41    574.00 o
  -1   1   3    13086.56    13848.18    306.20 o
   0   1   3    15398.20    17034.68    469.35 o
   1   1   3    69980.73    75011.55   1780.14 o
   2   1   3    14333.51    15454.12    289.01 o
   3   1   3    32673.71    34563.52    608.13 o
   4   1   3    32581.44    32422.45    753.58 o
   5   1   3    14491.71    14299.92    314.80 o
   6   1   3    32297.29    32554.85    762.33 o
   7   1   3     1310.49     1354.18     50.03 o
   8   1   3    14717.05    14456.05    352.92 o
   9   1   3     1394.64     1537.23     72.85 o
  10   1   3     2099.63     2000.79    139.32 o
  11   1   3      641.63      733.99     89.80 o
  12   1   3      153.92      215.50    120.56 o
  13   1   3     1971.08     2248.47    274.28 o
  14   1   3      438.94      385.80    156.73 o
  15   1   3        2.29      -39.18    128.10 o
 -16   2   3      667.29      937.36    217.01 o
 -15   2   3      414.15      592.26    168.79 o
 -14   2   3       22.12       91.66    113.78 o
 -13   2   3     1254.16     1367.46    108.55 o
 -12   2   3      594.23      811.71     79.49 o
 -11   2   3     1367.57     1468.72    167.28 o
 -10   2   3     4855.60     5130.07    182.47 o
  -9   2   3     2132.96     2116.79     88.91 o
  -8   2   3    18899.65    18865.50    597.14 o
  -7   2   3      205.93      276.61     25.99 o
  -6   2   3    33644.85    33912.98    817.43 o
  -5   2   3      532.29      542.08     22.66 o
  -4   2   3    54189.39    53497.47   1554.86 o
  -3   2   3     5438.07     5906.65    166.22 o
  -2   2   3   123036.91   137035.19   4886.42 o
  -1   2   3    33489.72    37595.98   1293.78 o
   0   2   3    34550.52    37093.14    990.96 o
   1   2   3    12023.73    12950.84    287.75 o
   2   2   3      698.44      717.61     33.06 o
   3   2   3     2641.72     2807.53     68.25 o
   4   2   3      387.28      506.68     22.87 o
   5   2   3    11873.85    12158.58    271.26 o
   6   2   3     6515.32     6656.02    170.03 o
   7   2   3     3977.16     3891.73    115.86 o
   8   2   3    12803.17    11957.36    351.43 o
   9   2   3     2602.72     2333.43    158.57 o
  10   2   3     7065.14     6601.36    255.20 o
  11   2   3       28.67       53.39     45.31 o
  12   2   3    11042.06    11180.56    855.99 o
  13   2   3      111.20      122.07    128.10 o
  14   2   3    10432.92    10445.13    834.89 o
  15   2   3     1346.77     1761.70    268.25 o
 -16   3   3      743.83      617.88    189.88 o
 -15   3   3     3566.76     3886.39    230.00 o
 -14   3   3     4032.24     3900.05    224.94 o
 -13   3   3    18729.48    19512.27   1191.30 o
 -12   3   3     7282.66     7317.11    397.10 o
 -11   3   3    24528.76    24807.94   1120.36 o
 -10   3   3     7414.31     7228.71    297.88 o
  -9   3   3    11489.79    11425.03    372.31 o
  -8   3   3      481.12      542.88     26.22 o
  -7   3   3      738.34      821.05     32.10 o
  -6   3   3     4112.04     4573.23    123.09 o
  -5   3   3     2085.55     2300.39     88.28 o
  -4   3   3     2066.29     2183.79    136.27 o
  -3   3   3    14951.90    15024.55    532.64 o
  -2   3   3       79.18      234.70     19.35 o
  -1   3   3    18719.42    19021.45    633.67 o
   0   3   3     1890.03     2219.61     72.50 o
   1   3   3    11420.15    12160.28    339.25 o
   2   3   3    15823.95    17459.13    560.71 o
   3   3   3    40723.71    40419.41   1139.03 o
   4   3   3     8306.53     8096.53    231.50 o
   5   3   3    31893.78    30163.43    740.69 o
   6   3   3    10551.75    10196.03    278.91 o
   7   3   3    42017.23    40216.88   1042.03 o
   8   3   3     6423.72     6502.83    223.43 o
   9   3   3    12186.50    12205.20    349.16 o
  10   3   3     4596.37     4155.90    304.52 o
  11   3   3      333.15      283.14     44.90 o
  12   3   3       50.77       66.68     40.44 o
  13   3   3     1186.91     1274.94    212.49 o
  14   3   3      995.10     1051.90    207.97 o
  15   3   3     1976.50     2388.62    314.97 o
 -15   4   3       62.54      101.99     67.12 o
 -14   4   3      909.35     1178.77    116.36 o
 -13   4   3      684.98      795.83    135.63 o
 -12   4   3        6.80       96.62     97.96 o
 -11   4   3     3253.32     3409.23    203.31 o
 -10   4   3     4092.54     4245.07    246.82 o
  -9   4   3     3731.89     3870.79    124.93 o
  -8   4   3     7074.11     7125.39    241.86 o
  -7   4   3    14019.55    13623.75    387.24 o
  -6   4   3     9560.28     9458.83    349.34 o
  -5   4   3    42637.17    40918.22   1436.17 o
  -4   4   3     4524.25     4589.08    221.49 o
  -3   4   3    79021.68    75306.53   3095.63 o
  -2   4   3      521.88      641.02     56.25 o
  -1   4   3    38815.64    37271.56   1269.48 o
   0   4   3      586.96      659.17     72.96 o
   1   4   3    38405.61    38149.66   1262.01 o
   2   4   3      651.71      925.49     72.65 o
   3   4   3     2533.33     2725.46    116.70 o
   4   4   3     5068.92     5151.50    199.51 o
   5   4   3     5081.99     4828.08    147.47 o
   6   4   3      437.71      474.92     27.16 o
   7   4   3     8481.81     7904.92    266.30 o
   8   4   3      589.69      683.48     47.94 o
   9   4   3     6955.04     6275.12    273.18 o
  10   4   3     8226.28     7175.70    279.64 o
  11   4   3     6004.36     5474.89    224.75 o
  12   4   3     5636.95     5280.73    221.26 o
  13   4   3     6895.47     6415.97    404.63 o
  14   4   3      695.01      839.41    197.42 o
 -15   5   3      284.10      351.74    124.33 o
 -14   5   3     7377.44     7689.02    404.05 o
 -13   5   3     5176.41     5215.71    440.05 o
 -12   5   3     6422.55     6436.52    342.88 o
 -11   5   3     4567.22     4365.81    272.77 o
 -10   5   3     4497.80     4404.79    219.57 o
  -9   5   3      965.20     1111.18     70.48 o
  -8   5   3     8434.14     7970.40    259.14 o
  -7   5   3      200.93      298.49     33.12 o
  -6   5   3     6540.54     6112.95    452.42 o
  -5   5   3     5331.05     5161.77    281.38 o
  -4   5   3      322.33      339.57     44.60 o
  -3   5   3     5653.77     5388.46    209.30 o
  -2   5   3     6963.20     6473.29    202.95 o
  -1   5   3      850.15     1074.99     56.01 o
   0   5   3    48808.40    46207.43   1528.92 o
   1   5   3      437.25      526.32     37.44 o
   2   5   3   106078.93    97999.53   4022.72 o
   3   5   3    10271.33     9714.70    360.54 o
   4   5   3    54045.39    49706.92   1740.14 o
   5   5   3     5359.04     4982.46    199.17 o
   6   5   3     4093.61     3796.63    123.87 o
   7   5   3     5117.47     4669.48    172.01 o
   8   5   3     3261.15     3159.61    135.95 o
   9   5   3     3052.23     2606.96    126.62 o
  10   5   3     3916.99     3503.23    175.34 o
  11   5   3      179.47      234.71     48.62 o
  12   5   3      980.84      951.44     75.78 o
  13   5   3      916.13      907.80    134.88 o
  14   5   3       69.08      128.10    131.11 o
 -14   6   3     1862.18     1852.88    205.71 o
 -13   6   3       36.33       27.97     65.79 o
 -12   6   3      498.23      563.11    140.15 o
 -11   6   3      295.26      401.40     79.72 o
 -10   6   3    12610.00    11304.75    553.17 o
  -9   6   3     9103.09     8183.00    304.93 o
  -8   6   3    26704.50    25416.98    715.61 o
  -7   6   3     7606.33     6139.29   1279.46 o
  -6   6   3    21668.91    19559.43    832.24 o
  -5   6   3    10233.51     9553.15    425.17 o
  -4   6   3    19041.16    18280.50    661.13 o
  -3   6   3     1379.21     1286.48     82.88 o
  -2   6   3     5322.29     5313.47    171.43 o
  -1   6   3      446.99      512.83     36.51 o
   0   6   3     7901.78     7447.13    265.00 o
   1   6   3     2041.76     1941.82     88.83 o
   2   6   3    13552.48    12857.83    831.87 o
   3   6   3     4022.34     3832.33    164.56 o
   4   6   3     5453.74     5071.86    206.43 o
   5   6   3     1105.52     1154.02     80.55 o
   6   6   3     1061.13     1140.84     60.15 o
   7   6   3      703.30      655.64     52.90 o
   8   6   3     8261.75     7760.27    270.07 o
   9   6   3     5409.75     4966.84    219.26 o
  10   6   3    15991.87    14058.51    520.58 o
  11   6   3     5863.54     5367.98    226.37 o
  12   6   3    11024.44     9214.55   1259.11 o
  13   6   3     2755.12     2697.93    183.72 o
 -14   7   3       12.19      175.73     84.47 o
 -13   7   3     7457.39     6866.78    379.98 o
 -12   7   3        3.59       -0.58    105.49 o
 -11   7   3     9046.67     7658.78    415.18 o
 -10   7   3      423.38      395.58    116.79 o
  -9   7   3     5009.48     4357.55    257.05 o
  -8   7   3       11.16      115.82     47.02 o
  -7   7   3     2574.56     2292.48    139.98 o
  -6   7   3     6692.82     6168.00    313.46 o
  -5   7   3      470.44      565.43     67.51 o
  -4   7   3     1588.52     1562.72     86.66 o
  -3   7   3      454.80      492.36     45.46 o
  -2   7   3      567.66      653.26     37.98 o
  -1   7   3    16825.77    15256.81    523.20 o
   0   7   3     8846.98     8018.55    287.93 o
   1   7   3    38809.51    34777.03   1491.95 o
   2   7   3     6547.87     6070.51    340.59 o
   3   7   3    42182.87    38849.45   1380.99 o
   4   7   3     4161.69     4069.08    177.32 o
   5   7   3    30189.83    28812.40   1033.16 o
   6   7   3       64.46      105.18     30.02 o
   7   7   3     6077.60     5501.41    201.65 o
   8   7   3      989.54      959.71     66.75 o
   9   7   3     1816.37     1815.46     94.76 o
  10   7   3      300.28      244.72     51.22 o
  11   7   3     1583.12     1404.13    129.91 o
  12   7   3      647.51      499.09     89.34 o
  13   7   3      179.12      190.90     69.67 o
 -13   8   3      103.40      146.30     80.63 o
 -12   8   3     1594.23     1393.55    139.65 o
 -11   8   3     1005.42      924.72    115.87 o
 -10   8   3      714.49      719.92    103.71 o
  -9   8   3     9672.24     8594.52    575.68 o
  -8   8   3      150.09      165.77     88.91 o
  -7   8   3     9484.02     9361.23    816.05 o
  -6   8   3     2543.00     2276.79    192.90 o
  -5   8   3     7744.14     7705.33    304.25 o
  -4   8   3    17278.41    16630.31    613.74 o
  -3   8   3    10063.92     9741.15    372.29 o
  -2   8   3    24287.77    23453.08    711.40 o
  -1   8   3    13782.42    13075.43    456.07 o
   0   8   3     9255.46     8644.49    398.53 o
   1   8   3     2729.33     2480.27    150.24 o
   2   8   3      415.44      397.31     64.41 o
   3   8   3     2695.30     2510.59    130.90 o
   4   8   3     3145.45     2884.17    143.25 o
   5   8   3      454.23      644.83     98.43 o
   6   8   3     2923.30     2898.63    118.19 o
   7   8   3     2206.19     2460.64    126.13 o
   8   8   3     2359.08     2500.13    144.87 o
   9   8   3     3167.44     2905.88    240.20 o
  10   8   3      422.14      319.34     82.86 o
  11   8   3     5418.15     5007.61    297.45 o
  12   8   3      508.60      611.50    102.82 o
 -12   9   3    13756.57    11699.73    805.50 o
 -11   9   3        0.00       41.54     70.77 o
 -10   9   3    12699.74    10935.11   1140.81 o
  -9   9   3        3.20       88.91     91.93 o
  -8   9   3     3974.93     2997.46    268.25 o
  -7   9   3      152.97      240.83     64.35 o
  -6   9   3      753.42      712.18    140.15 o
  -5   9   3       71.93      102.28     44.61 o
  -4   9   3     5394.43     5511.32    232.52 o
  -3   9   3      176.22      169.91     47.51 o
  -2   9   3     5039.95     5029.41    213.74 o
  -1   9   3      550.45      617.77     80.32 o
   0   9   3     6155.26     5631.42    283.99 o
   1   9   3       14.53       40.69     51.15 o
   2   9   3     8189.36     7806.86    372.42 o
   3   9   3       17.19       85.80     45.57 o
   4   9   3    14456.84    14769.18    766.28 o
   5   9   3      187.60      322.72     56.83 o
   6   9   3    27396.14    27165.11   1078.32 o
   7   9   3        4.41       99.38     69.79 o
   8   9   3    13209.30    12170.40   1319.18 o
   9   9   3       78.35      142.64     74.59 o
  10   9   3     2219.63     2127.03    217.01 o
  11   9   3       15.12       60.55     77.78 o
 -11  10   3     1353.10     1014.22    171.05 o
 -10  10   3      125.76      158.78     85.15 o
  -9  10   3     2728.80     2359.99    242.63 o
  -8  10   3     1010.87     1074.50    167.28 o
  -7  10   3     9285.16     9706.69    660.07 o
  -6  10   3     2519.10     2709.63    176.74 o
  -5  10   3     6552.65     6553.40    510.88 o
  -4  10   3     6375.52     6243.52    318.08 o
  -3  10   3     8191.08     8485.67    441.09 o
  -2  10   3    14852.35    15493.64   1168.28 o
  -1  10   3     8447.74     8905.00    828.71 o
   0  10   3    10905.18    10607.82    494.43 o
   1  10   3     4203.43     3917.67    223.78 o
   2  10   3      214.76      333.14     94.94 o
   3  10   3      224.02      360.19     64.44 o
   4  10   3     2467.01     2584.09    211.60 o
   5  10   3     1017.03     1104.75     91.23 o
   6  10   3     2025.32     2746.78    217.76 o
   7  10   3     1473.54     1739.18    201.19 o
   8  10   3      647.28      605.13    109.84 o
   9  10   3     3034.45     2684.75    567.39 o
  10  10   3      254.43      308.79    127.34 o
 -10  11   3       17.60      -67.01     71.64 o
  -9  11   3     3358.54     3555.05    322.50 o
  -8  11   3      109.61      201.94    128.10 o
  -7  11   3     1699.67     1189.04    183.86 o
  -6  11   3     1970.81     1927.47    229.07 o
  -5  11   3      126.12      151.16    127.34 o
  -4  11   3      265.68      421.46    103.23 o
  -3  11   3      997.70     1023.22    172.55 o
  -2  11   3       11.62      -18.63     74.60 o
  -1  11   3     8152.11     8473.30    415.03 o
   0  11   3     3195.49     3269.57    208.31 o
   1  11   3    16857.39    17213.79    770.44 o
   2  11   3     2197.42     2232.67    164.64 o
   3  11   3    10775.36    11100.85    520.32 o
   4  11   3      724.71      851.68    145.33 o
   5  11   3     9762.69    10959.55   1003.67 o
   6  11   3        2.18       41.51     72.78 o
   7  11   3     7044.53     7031.74    528.96 o
   8  11   3      291.92      298.39    138.65 o
   9  11   3     2167.92     2021.77    186.20 o
  -8  12   3     8576.74     9403.78    670.62 o
  -7  12   3     3176.24     3338.04    324.01 o
  -6  12   3    11107.80     8154.47    598.29 o
  -5  12   3     3197.00     3710.36    235.95 o
  -4  12   3     6077.40     6849.35    360.62 o
  -3  12   3     1323.43     1284.93    131.93 o
  -2  12   3     2650.22     2982.81    203.96 o
  -1  12   3      339.30      378.90    121.31 o
   0  12   3     2236.39     2434.60    403.88 o
   1  12   3      793.17      938.60    171.05 o
   2  12   3     2730.45     3174.68    213.32 o
   3  12   3      385.77      661.22    122.82 o
   4  12   3      216.17      292.36    132.62 o
   5  12   3      499.32      641.99    164.26 o
   6  12   3      103.25      266.74    146.18 o
   7  12   3      367.85      509.37    159.74 o
   8  12   3     2320.22     3405.86    346.61 o
  -6  13   3     1212.84     1835.55    245.64 o
  -5  13   3      147.78      119.05    140.15 o
  -4  13   3       82.14      144.26     92.25 o
  -3  13   3      556.93      832.51    125.84 o
  -2  13   3     1674.90     1382.70    319.49 o
  -1  13   3      562.65      618.95    116.04 o
   0  13   3     8776.13     9796.37    486.98 o
   1  13   3       36.17       50.66     78.88 o
   2  13   3    12487.37    14310.62    668.57 o
   3  13   3       14.70      -13.56    119.05 o
   4  13   3     9369.05    11278.51    789.68 o
   5  13   3     1548.93     1992.28    256.19 o
  -3  14   3    10660.10    13449.38    646.82 o
  -2  14   3       38.21      208.32     99.63 o
  -1  14   3     5126.56     6287.09    353.77 o
   0  14   3      261.35      359.03    106.50 o
   1  14   3     2244.28     2471.88    197.41 o
   2  14   3      464.08      678.16    183.86 o
 -16   0   4    10115.45    10188.94    827.35 o
 -14   0   4    21186.36    22664.13   1036.84 o
 -12   0   4     3755.57     3922.53    214.82 o
 -10   0   4     5090.46     5929.98    404.20 o
  -8   0   4    24535.04    23186.18    828.53 o
  -6   0   4    36656.86    41690.60   1979.86 o
  -4   0   4     2646.73     3131.64    113.20 o
  -2   0   4      521.22      642.07     28.55 o
   0   0   4    22880.19    26895.83    781.76 o
   2   0   4    99061.63   103197.30   2191.54 o
   4   0   4    93525.31    91770.05   2552.78 o
   6   0   4    25577.94    26012.19    708.26 o
   8   0   4    16356.20    16413.06    619.11 o
  10   0   4      859.98      881.32     95.45 o
  12   0   4     3974.59     3729.87    358.67 o
 -16   1   4     2857.14     3255.16    375.25 o
 -15   1   4      878.21     1082.40    103.72 o
 -14   1   4     3537.15     3797.41    168.86 o
 -13   1   4      257.56      257.63     42.42 o
 -12   1   4      553.38      593.32     49.83 o
 -11   1   4      423.66      541.27     46.85 o
 -10   1   4     1936.31     1888.36     86.05 o
  -9   1   4     2738.10     3247.43    111.43 o
  -8   1   4    34333.88    37200.29    960.55 o
  -7   1   4    37296.23    42044.40    889.55 o
  -6   1   4    46601.97    52111.07   1242.86 o
  -5   1   4    37770.07    41203.64    869.46 o
  -4   1   4    20780.53    22192.57    567.22 o
  -3   1   4    24998.88    27438.16    595.20 o
  -2   1   4    12181.44    13252.08    263.38 o
  -1   1   4    24062.16    26245.44    528.05 o
   0   1   4     7830.65     8502.78    194.95 o
   1   1   4    30674.80    32779.39    688.69 o
   2   1   4     1010.87     1096.40     31.11 o
   3   1   4     9736.07    10470.46    238.84 o
   4   1   4    14232.62    14564.50    282.16 o
   5   1   4     1234.97     1499.77     41.24 o
   6   1   4     2468.37     2624.78     64.72 o
   7   1   4     3567.64     3873.25     94.63 o
   8   1   4     3488.02     3518.77    129.27 o
   9   1   4     2517.49     2567.29    102.57 o
  10   1   4    13851.03    13487.71    495.94 o
  11   1   4     9202.56     8662.86    427.53 o
  12   1   4    11227.90    11105.21    851.46 o
  13   1   4     8074.06     8418.20    685.69 o
  14   1   4     4805.82     4915.89    467.18 o
 -16   2   4      171.54      233.59    159.74 o
 -15   2   4     5962.02     6052.16    321.26 o
 -14   2   4      357.38      313.58    114.53 o
 -13   2   4    13798.39    13680.27    643.64 o
 -12   2   4     4310.11     4341.09    234.96 o
 -11   2   4    26585.88    26422.74    942.56 o
 -10   2   4     3941.57     4080.60    151.47 o
  -9   2   4    22882.78    22688.65    717.34 o
  -8   2   4     1528.50     1633.06     87.50 o
  -7   2   4    10370.33    10736.11    266.95 o
  -6   2   4      921.27      939.96     40.76 o
  -5   2   4     1331.12     1487.81     49.45 o
  -4   2   4     5643.32     5876.56    232.44 o
  -3   2   4      975.76     1197.23     70.88 o
  -2   2   4    29039.55    32121.79   1109.05 o
  -1   2   4     8779.58     9755.66    301.33 o
   0   2   4    36879.55    38315.48   1007.92 o
   1   2   4    14707.37    15240.41    402.94 o
   2   2   4     1986.11     2057.61     54.31 o
   3   2   4    23911.83    24453.31    620.77 o
   4   2   4       65.65      189.25     19.67 o
   5   2   4    40278.95    40072.40    866.19 o
   6   2   4     4278.28     4503.12    111.92 o
   7   2   4    51139.84    52257.94   1167.88 o
   8   2   4     5879.00     5905.93    168.87 o
   9   2   4    20429.39    19879.19    552.95 o
  10   2   4      950.61      920.70     64.29 o
  11   2   4     1888.22     1834.37    157.79 o
  12   2   4       49.40       39.31     63.27 o
  13   2   4       12.84       67.82    128.10 o
  14   2   4      687.81      987.10    206.46 o
  15   2   4      522.83      795.70    200.43 o
 -16   3   4      228.50      188.38    159.74 o
 -15   3   4       18.19       93.35     64.13 o
 -14   3   4       96.82      101.53     64.52 o
 -13   3   4      202.40      400.66     91.17 o
 -12   3   4      719.24      864.90     93.11 o
 -11   3   4      223.60      397.31     75.35 o
 -10   3   4     2444.24     2487.02    127.33 o
  -9   3   4     1955.19     2128.56     77.79 o
  -8   3   4     1766.23     2006.33     87.80 o
  -7   3   4      518.64      622.89     31.44 o
  -6   3   4     9359.86     9430.85    241.36 o
  -5   3   4    10006.73     9436.50    256.48 o
  -4   3   4    43975.60    43106.63   1286.61 o
  -3   3   4    65843.37    65054.07   2256.62 o
  -2   3   4   112643.28   112780.90   3312.41 o
  -1   3   4    17892.25    17509.69    585.53 o
   0   3   4    43817.03    46406.06   1642.85 o
   1   3   4     2792.44     3078.05     87.27 o
   2   3   4     7289.89     7594.92    240.20 o
   3   3   4       43.32      113.69     15.04 o
   4   3   4      254.45      293.48     19.95 o
   5   3   4       62.78      131.97     15.42 o
   6   3   4     3618.38     3633.40    110.39 o
   7   3   4     3528.89     3655.07    100.59 o
   8   3   4     3667.37     3628.60    107.30 o
   9   3   4     1371.35     1249.66     77.81 o
  10   3   4     3439.45     3007.18    138.05 o
  11   3   4      749.61      746.83     61.15 o
  12   3   4     5250.12     4923.93    207.43 o
  13   3   4     1407.71     1592.92    239.62 o
  14   3   4     5455.43     5708.58    528.96 o
 -15   4   4      848.95      938.39    108.13 o
 -14   4   4     5240.14     5553.43    354.15 o
 -13   4   4      509.99      737.24    121.31 o
 -12   4   4    23331.19    23024.74   1055.73 o
 -11   4   4      502.76      588.97    111.52 o
 -10   4   4    25351.21    24213.11    915.32 o
  -9   4   4     1249.94     1408.54     64.04 o
  -8   4   4    17261.48    17531.13    439.30 o
  -7   4   4     1701.36     1754.59     59.57 o
  -6   4   4      964.23     1010.00     40.66 o
  -5   4   4     8618.41     8119.73    302.39 o
  -4   4   4      993.30     1050.99     57.59 o
  -3   4   4       15.09       81.11     21.12 o
  -2   4   4     3214.50     2947.76    147.59 o
  -1   4   4     6618.11     6497.72    227.37 o
   0   4   4     6383.66     6425.74    193.44 o
   1   4   4    12310.19    12544.47    365.81 o
   2   4   4     9590.70     9708.68    335.71 o
   3   4   4     5815.30     5731.94    165.62 o
   4   4   4    16382.96    15578.65    400.40 o
   5   4   4      898.52     1057.20     38.46 o
   6   4   4    37511.23    36356.00    922.41 o
   7   4   4      784.64      890.72     51.22 o
   8   4   4    24420.77    23577.05    678.28 o
   9   4   4       22.92       78.87     37.45 o
  10   4   4    13609.09    11937.92    669.72 o
  11   4   4      231.78      220.65     46.69 o
  12   4   4      484.34      501.91    143.88 o
  13   4   4      780.03      751.15    157.48 o
  14   4   4      361.34      437.03    168.79 o
 -15   5   4     2707.22     2718.90    195.95 o
 -14   5   4      118.63      167.21     81.24 o
 -13   5   4      734.59      856.38    105.93 o
 -12   5   4      372.40      302.89     78.00 o
 -11   5   4      859.76      866.55    122.82 o
 -10   5   4      316.08      293.26     55.06 o
  -9   5   4    15972.29    15635.82    509.85 o
  -8   5   4      163.72      262.13     31.26 o
  -7   5   4    20763.50    19445.18    600.62 o
  -6   5   4      553.88      661.68     94.51 o
  -5   5   4    42391.49    39462.73   1394.69 o
  -4   5   4     8796.95     8615.87    522.93 o
  -3   5   4    22427.30    20365.19    861.55 o
  -2   5   4     9134.10     8390.54    372.96 o
  -1   5   4    10598.10     9763.33    337.80 o
   0   5   4     4391.07     4296.84    160.85 o
   1   5   4     7753.16     7289.93    259.03 o
   2   5   4     4600.55     4826.43    278.04 o
   3   5   4    27741.75    26497.19    942.63 o
   4   5   4      986.91     1027.09     66.35 o
   5   5   4     4719.99     4625.26    167.93 o
   6   5   4     2272.63     2159.33     96.74 o
   7   5   4     1387.24     1308.90     66.22 o
   8   5   4     1522.79     1456.94     82.62 o
   9   5   4    14319.77    12692.25    501.38 o
  10   5   4       28.73       89.02     42.18 o
  11   5   4    17401.03    15383.71    695.47 o
  12   5   4      105.44      152.90     54.54 o
  13   5   4    10021.35     9317.04    365.31 o
  14   5   4      982.34      708.30    197.42 o
 -14   6   4     1810.46     1977.87    166.97 o
 -13   6   4     6056.52     5790.24    328.91 o
 -12   6   4     1141.52     1224.42    140.15 o
 -11   6   4     4375.98     3916.48    239.81 o
 -10   6   4     3181.92     3153.84    163.21 o
  -9   6   4     6393.44     5919.20    216.78 o
  -8   6   4     2323.13     2304.41     92.55 o
  -7   6   4    10689.80    10470.94    415.99 o
  -6   6   4     5418.40     5149.06    273.52 o
  -5   6   4     7600.14     7172.79    330.86 o
  -4   6   4     1738.36     1633.22    107.61 o
  -3   6   4      726.88      580.81     61.10 o
  -2   6   4      244.68      266.97     30.06 o
  -1   6   4     4526.02     4461.63    147.74 o
   0   6   4    13784.44    12936.04    445.12 o
   1   6   4    28205.02    26023.55   1094.92 o
   2   6   4    11839.49    11201.65    490.13 o
   3   6   4    35133.93    32863.68   1373.57 o
   4   6   4    11013.66     9987.10    378.05 o
   5   6   4    19374.27    18209.31    662.13 o
   6   6   4     2286.16     2213.22     86.92 o
   7   6   4     3119.38     2893.22    123.00 o
   8   6   4      138.37      259.35     50.17 o
   9   6   4     2775.34     2495.35    116.60 o
  10   6   4     2392.24     2317.97    124.00 o
  11   6   4     3207.17     2733.52    142.39 o
  12   6   4     1419.09     1307.02     92.44 o
  13   6   4     1248.03     1083.67    148.44 o
 -14   7   4      829.92      851.83    119.32 o
 -13   7   4     1155.79     1138.76    127.41 o
 -12   7   4       26.49      199.49     76.87 o
 -11   7   4        0.13       48.26     67.62 o
 -10   7   4     4610.33     4003.04    244.85 o
  -9   7   4     4183.14     3685.85    230.57 o
  -8   7   4    13451.55    12874.81    737.68 o
  -7   7   4     4303.77     3864.26    208.72 o
  -6   7   4    20558.73    18188.70    784.28 o
  -5   7   4      962.73      951.73    158.99 o
  -4   7   4    26375.83    21450.89   2213.05 o
  -3   7   4      628.10      664.00    109.62 o
  -2   7   4    19835.03    18151.79    740.56 o
  -1   7   4      909.58      947.50     63.95 o
   0   7   4    18969.16    17459.67    595.66 o
   1   7   4       24.01      164.07     46.35 o
   2   7   4    14859.69    13556.12    592.46 o
   3   7   4     3607.28     3579.71    188.39 o
   4   7   4     4818.56     4664.09    199.93 o
   5   7   4     1211.76     1289.44     84.48 o
   6   7   4      325.97      308.17     39.11 o
   7   7   4      454.75      471.92     51.38 o
   8   7   4     5331.07     4934.06    247.56 o
   9   7   4      703.19      653.96     95.27 o
  10   7   4    11139.28    10333.74    398.89 o
  11   7   4     2556.72     2228.72    169.17 o
  12   7   4     8550.81     7738.23    410.90 o
  13   7   4     1519.20     1302.01    128.45 o
 -13   8   4     5013.88     5097.74    393.33 o
 -12   8   4     4883.05     4287.27    268.93 o
 -11   8   4    11961.38    10327.74    550.06 o
 -10   8   4     5288.54     4565.07    366.20 o
  -9   8   4    11180.25     9381.39    690.21 o
  -8   8   4     7701.70     6385.23    447.58 o
  -7   8   4      876.70      867.94    134.88 o
  -6   8   4     3573.98     3451.40    192.87 o
  -5   8   4     2283.66     1994.57    142.41 o
  -4   8   4      106.51      169.63    116.04 o
  -3   8   4      935.62     1048.56     91.57 o
  -2   8   4     1602.02     1612.80    115.50 o
  -1   8   4      598.79      708.44     67.00 o
   0   8   4     4957.56     4509.29    233.34 o
   1   8   4      713.32      663.17     76.14 o
   2   8   4    11944.05    11451.10    513.06 o
   3   8   4     2550.99     2544.58    153.17 o
   4   8   4    12183.88    11598.83    443.58 o
   5   8   4    10412.08    10150.98    394.37 o
   6   8   4     8717.57     8700.99    440.69 o
   7   8   4    15369.53    14578.42    764.45 o
   8   8   4     6167.28     5504.52    210.76 o
   9   8   4     7727.85     6965.10    317.28 o
  10   8   4     1558.10     1518.26    141.15 o
  11   8   4     1175.88     1009.50    118.11 o
  12   8   4      408.53      309.70     86.95 o
 -12   9   4       22.98       83.74     84.44 o
 -11   9   4      998.18      894.87    120.63 o
 -10   9   4       15.39       -6.90     66.31 o
  -9   9   4      399.59      320.99    108.51 o
  -8   9   4        6.54       40.69     87.41 o
  -7   9   4     6865.10     6397.92    437.79 o
  -6   9   4      162.33      135.28     58.96 o
  -5   9   4    14895.31    13697.60   1272.68 o
  -4   9   4        0.26       28.98     52.55 o
  -3   9   4    31649.98    31749.59   2414.24 o
  -2   9   4       35.43       86.67     35.99 o
  -1   9   4    39163.18    41231.30   4872.94 o
   0   9   4       17.17      111.86     55.88 o
   1   9   4    22872.21    21444.85    927.07 o
   2   9   4        0.28       14.09     51.61 o
   3   9   4       33.16      153.54     49.96 o
   4   9   4      217.48      187.05     52.32 o
   5   9   4     2071.39     1877.14    152.24 o
   6   9   4        2.15      123.64     71.88 o
   7   9   4     2880.44     3060.35    168.27 o
   8   9   4       50.35       60.66     75.10 o
   9   9   4     3034.60     2897.20    265.99 o
  10   9   4      303.40      130.39     79.11 o
  11   9   4     2122.84     1899.70    168.72 o
 -11  10   4     6479.73     5398.54    943.39 o
 -10  10   4     2874.66     2789.81    603.56 o
  -9  10   4     7403.10     6597.72    480.74 o
  -8  10   4     3306.59     3220.49    290.85 o
  -7  10   4     2160.25     2266.55    235.09 o
  -6  10   4     2167.47     2316.07    162.38 o
  -5  10   4      456.41      380.08     78.06 o
  -4  10   4      649.68      637.08    118.30 o
  -3  10   4     2789.38     2858.81    257.70 o
  -2  10   4      580.78      561.80     85.78 o
  -1  10   4     1104.40     1124.96    110.82 o
   0  10   4     2829.12     2700.73    175.83 o
   1  10   4      203.40      229.52     69.94 o
   2  10   4     7283.97     6762.54    337.21 o
   3  10   4     1080.57     1102.44    139.08 o
   4  10   4    12046.07    12457.50    668.26 o
   5  10   4     5382.31     5813.41    894.41 o
   6  10   4     7021.05     7281.04    871.81 o
   7  10   4    12632.83    12178.20    810.77 o
   8  10   4     3844.79     3289.16    234.49 o
   9  10   4     4982.51     4403.46    673.64 o
  10  10   4     1491.40     1307.87    146.19 o
 -10  11   4     1191.41      861.95    174.06 o
  -9  11   4      991.09      962.98    170.29 o
  -8  11   4     7775.32     7092.02    519.92 o
  -7  11   4     2552.62     2314.78    247.15 o
  -6  11   4    14141.55    14142.34   1354.05 o
  -5  11   4      911.80      928.97    113.03 o
  -4  11   4    14518.80    14684.30    669.74 o
  -3  11   4      359.31      445.74     88.86 o
  -2  11   4     9336.59     9471.10    456.62 o
  -1  11   4      823.04      702.78    100.15 o
   0  11   4     6548.02     6711.96    344.70 o
   1  11   4      100.90      139.00    164.26 o
   2  11   4     3772.06     4012.63    235.39 o
   3  11   4      509.84      647.84    123.30 o
   4  11   4     1115.65     1386.59    175.86 o
   5  11   4      669.31      908.74    255.44 o
   6  11   4      119.87      370.73    138.65 o
   7  11   4      318.76      424.98    144.67 o
   8  11   4     2265.60     2184.67    198.17 o
   9  11   4      245.61      190.16     95.89 o
  -8  12   4      811.16      723.37    165.77 o
  -7  12   4     2961.17     3202.41    314.97 o
  -6  12   4     1151.12     1217.67    195.91 o
  -5  12   4     3682.80     4360.66    260.18 o
  -4  12   4      511.77      503.94     99.90 o
  -3  12   4      585.16      562.88    129.60 o
  -2  12   4      131.37      156.73    120.56 o
  -1  12   4     2580.80     2734.06    194.47 o
   0  12   4     2398.42     2411.34    177.72 o
   1  12   4     7752.02     8606.82    427.82 o
   2  12   4     2380.37     2478.39    187.62 o
   3  12   4     8141.03     9084.18    445.46 o
   4  12   4     2095.37     2497.13    274.28 o
   5  12   4     8424.25     9351.04    670.62 o
   6  12   4     2092.17     2356.97    271.26 o
   7  12   4     2593.96     3157.20    324.01 o
  -6  13   4      258.83      233.59    143.17 o
  -5  13   4     9145.54     9816.71    699.26 o
  -4  13   4     1410.33     1386.90    145.87 o
  -3  13   4     5180.03     5793.68    418.95 o
  -2  13   4     2277.43     2834.36    204.05 o
  -1  13   4     2881.06     3446.64    231.24 o
   0  13   4     1962.24     2114.10    174.17 o
   1  13   4     1536.30     1767.65    158.61 o
   2  13   4       28.79       42.77     83.20 o
   3  13   4     2127.86     2249.98    268.25 o
   4  13   4      346.66      489.78    165.77 o
   5  13   4     1511.30     1472.36    232.08 o
  -2  14   4      649.65      776.23    122.99 o
  -1  14   4       77.93      232.08    103.98 o
   0  14   4     1073.67     1523.85    171.05 o
   1  14   4     1236.99     1641.11    441.56 o
 -15   0   5     9478.30    10126.61    496.06 o
 -13   0   5     9586.92     9181.18    448.61 o
 -11   0   5     1834.52     1945.47    129.57 o
  -9   0   5    17051.01    18689.20   1363.09 o
  -7   0   5    49281.08    54344.26   1926.49 o
  -5   0   5    75360.94    84139.52   3248.58 o
  -3   0   5     2593.26     3113.64    257.76 o
  -1   0   5     7829.48     9696.28    294.52 o
   1   0   5    11841.47    12923.87    393.40 o
   3   0   5    43398.68    43499.31   1019.12 o
   5   0   5    22766.68    23536.44    595.04 o
   7   0   5      706.49      948.19     59.46 o
   9   0   5     3125.74     3194.81    188.82 o
  11   0   5    20815.40    19717.51    899.45 o
 -16   1   5     1566.52     1761.70    266.74 o
 -15   1   5     6260.13     6638.09    271.75 o
 -14   1   5     6477.68     6672.60    245.58 o
 -13   1   5     2851.37     3348.82    139.05 o
 -12   1   5    10123.49    10445.62    352.35 o
 -11   1   5      805.92      844.80     57.34 o
 -10   1   5    17697.55    18917.50    532.39 o
  -9   1   5     3302.58     3691.03    199.77 o
  -8   1   5    17123.81    18942.54    537.14 o
  -7   1   5    13197.63    14697.26    381.85 o
  -6   1   5    17096.63    18608.21    544.76 o
  -5   1   5    21655.92    23306.85    653.84 o
  -4   1   5      438.00      605.82     36.65 o
  -3   1   5    24224.76    26060.73    592.89 o
  -2   1   5     5153.89     5822.86    155.35 o
  -1   1   5     1390.54     1587.21     47.87 o
   0   1   5       50.15      187.01     21.01 o
   1   1   5    49753.75    53311.39   1306.11 o
   2   1   5    12761.68    13669.84    256.83 o
   3   1   5    32381.97    33545.25    619.62 o
   4   1   5    26312.57    27006.78    518.01 o
   5   1   5    17998.44    18377.50    356.96 o
   6   1   5    28704.73    29147.95    561.49 o
   7   1   5     6818.92     7008.65    151.24 o
   8   1   5    17238.77    17668.80    362.52 o
   9   1   5     1002.61     1105.04     62.69 o
  10   1   5     8408.41     8047.64    316.10 o
  11   1   5     1770.86     1788.01    112.84 o
  12   1   5     2932.26     2949.56    195.61 o
  13   1   5     4220.64     4344.73    418.95 o
 -16   2   5     3864.03     3964.96    411.42 o
 -15   2   5      626.04      572.32     85.69 o
 -14   2   5     2669.05     2457.21    165.85 o
 -13   2   5       50.97       39.56     58.15 o
 -12   2   5      316.62      358.54     51.60 o
 -11   2   5       74.15      167.62     42.82 o
 -10   2   5      926.29     1152.25     63.74 o
  -9   2   5      897.53      986.95     53.43 o
  -8   2   5     5570.28     6191.43    185.88 o
  -7   2   5      153.16      287.28     37.12 o
  -6   2   5    14419.83    15063.03    412.52 o
  -5   2   5       48.26       96.89     16.50 o
  -4   2   5    37216.11    39720.77   1903.17 o
  -3   2   5     5222.67     5518.92    159.46 o
  -2   2   5    57585.34    55609.07   1617.59 o
  -1   2   5    10001.39    10568.34    366.88 o
   0   2   5    59737.34    60725.66   1450.94 o
   1   2   5    28896.70    30059.50    791.58 o
   2   2   5    23978.89    24197.01    556.72 o
   3   2   5      252.32      289.92     18.13 o
   4   2   5     2944.86     2900.57     79.74 o
   5   2   5     5584.40     5657.19    143.08 o
   6   2   5        0.41      112.18     18.02 o
   7   2   5     4187.10     4443.29    113.24 o
   8   2   5      543.54      627.87     29.38 o
   9   2   5      127.03      150.21     24.29 o
  10   2   5     5161.31     4675.25    167.66 o
  11   2   5       14.57       11.60     40.60 o
  12   2   5     6309.30     6232.07    335.30 o
  13   2   5       72.75       64.00     71.93 o
  14   2   5     6005.74     6468.12    577.19 o
 -16   3   5      319.05      365.97     82.40 o
 -15   3   5     2314.09     2281.90    168.67 o
 -14   3   5     1207.76     1280.67    119.75 o
 -13   3   5     9270.38     9143.67    452.60 o
 -12   3   5     7691.86     7964.06    398.25 o
 -11   3   5    29878.58    29698.02   1335.32 o
 -10   3   5     6058.94     6030.03    277.67 o
  -9   3   5    36003.09    36509.45   1001.55 o
  -8   3   5    11435.87    11335.72    290.31 o
  -7   3   5    14405.15    14229.99    359.29 o
  -6   3   5      519.08      533.82     29.75 o
  -5   3   5     1428.50     1458.83     72.48 o
  -4   3   5      702.87      795.38     48.12 o
  -3   3   5     3089.58     3318.48    131.38 o
  -2   3   5      732.33      780.44     56.45 o
  -1   3   5     4850.94     5036.09    179.46 o
   0   3   5     3160.59     3299.87    123.42 o
   1   3   5     3722.24     3926.98    113.18 o
   2   3   5     5065.10     5498.36    154.77 o
   3   3   5     6533.75     6364.14    157.21 o
   4   3   5     5155.90     5261.65    133.29 o
   5   3   5    18717.81    18817.72    408.42 o
   6   3   5    10883.38    10960.47    265.95 o
   7   3   5    45503.25    46097.20   1154.24 o
   8   3   5    13279.65    13399.04    397.81 o
   9   3   5    28112.50    25964.58    922.84 o
  10   3   5     3030.67     2864.53    111.23 o
  11   3   5     8755.86     7737.98    346.10 o
  12   3   5      806.80      716.56    105.33 o
  13   3   5      125.59      215.26    132.62 o
  14   3   5        1.23      -30.14    111.52 o
 -15   4   5     1434.03     1265.58    127.52 o
 -14   4   5     1775.31     1979.41    158.61 o
 -13   4   5       10.06      103.37     68.30 o
 -12   4   5      995.69     1153.87    112.55 o
 -11   4   5      489.18      647.99     85.80 o
 -10   4   5       69.35      135.34     45.48 o
  -9   4   5      151.48      247.05     30.09 o
  -8   4   5     4750.85     4860.38    135.67 o
  -7   4   5     1056.48     1148.65     45.01 o
  -6   4   5     6181.72     6150.28    175.27 o
  -5   4   5    17492.71    16957.70    522.05 o
  -4   4   5      712.14      711.49     46.11 o
  -3   4   5   107022.17   105855.14   3686.71 o
  -2   4   5     5881.59     6040.71    214.04 o
  -1   4   5    61912.38    60566.96   1995.16 o
   0   4   5     2114.29     2131.53     88.78 o
   1   4   5    30936.94    29739.14    777.34 o
   2   4   5     3510.93     3653.21    123.18 o
   3   4   5     5352.27     5427.28    162.18 o
   4   4   5     5079.41     5197.87    143.75 o
   5   4   5      105.11      239.00     22.41 o
   6   4   5     1187.96     1259.91     99.23 o
   7   4   5      968.04     1101.21     48.10 o
   8   4   5      359.55      355.07     40.50 o
   9   4   5     1651.94     1645.77     88.19 o
  10   4   5     3603.18     3400.32    159.73 o
  11   4   5     2118.40     1941.26    109.70 o
  12   4   5     2485.01     2266.47    121.98 o
  13   4   5     5080.45     4682.07    342.09 o
  14   4   5      664.26      675.14    180.84 o
 -15   5   5      172.03      383.88     94.70 o
 -14   5   5     9048.37     9541.55    489.54 o
 -13   5   5     1849.72     1976.90    214.75 o
 -12   5   5    10428.85    10758.25    578.69 o
 -11   5   5     4945.04     4689.00    267.94 o
 -10   5   5     9624.22     9786.69    397.30 o
  -9   5   5     9025.54     8690.36    260.94 o
  -8   5   5    11094.28    10736.64    359.08 o
  -7   5   5     1439.93     1524.29     73.07 o
  -6   5   5    20912.63    20189.29    623.69 o
  -5   5   5     1248.73     1460.95     97.84 o
  -4   5   5     9644.72     8844.94    393.74 o
  -3   5   5       88.95      242.40     43.65 o
  -2   5   5     1280.05     1249.54    111.52 o
  -1   5   5      267.02      324.80     48.22 o
   0   5   5    14039.44    13719.30    400.60 o
   1   5   5       62.39      107.62     19.95 o
   2   5   5    34117.60    33064.39    985.85 o
   3   5   5      890.04      977.77     53.68 o
   4   5   5    36259.09    32913.67   1124.36 o
   5   5   5     3832.80     3862.89    131.56 o
   6   5   5    20551.07    19913.76    576.85 o
   7   5   5     7172.98     6956.21    247.02 o
   8   5   5     8781.06     8364.93    263.04 o
   9   5   5     4444.35     4084.66    188.15 o
  10   5   5     5885.43     5402.70    227.09 o
  11   5   5     1556.57     1378.05    102.45 o
  12   5   5     5038.41     4501.38    240.10 o
  13   5   5       12.27       92.46     70.56 o
 -14   6   5     4394.23     3822.61    317.98 o
 -13   6   5      362.99      261.52     88.16 o
 -12   6   5     2412.85     2291.01    175.25 o
 -11   6   5       14.95       82.89     69.59 o
 -10   6   5      787.61      890.99     79.97 o
  -9   6   5       43.42       82.11     35.50 o
  -8   6   5     8720.06     8707.53    287.69 o
  -7   6   5     3028.84     3047.04    142.43 o
  -6   6   5    22486.66    21036.54    896.19 o
  -5   6   5    11166.69    10084.99    448.61 o
  -4   6   5    26735.60    24584.02   1038.44 o
  -3   6   5    11427.33    10220.13    452.89 o
  -2   6   5    10655.03     9737.44    433.17 o
  -1   6   5     3459.01     3087.32    164.62 o
   0   6   5    10618.78     9995.60    350.35 o
   1   6   5      591.45      560.18     59.86 o
   2   6   5    17731.80    16798.31    719.29 o
   3   6   5     5635.58     5591.43    263.55 o
   4   6   5     9047.46     9063.30    383.27 o
   5   6   5     1980.43     2023.23     92.64 o
   6   6   5     2466.86     2470.48     87.36 o
   7   6   5      866.45      906.45     57.87 o
   8   6   5      516.52      606.44     52.70 o
   9   6   5     1827.02     1645.01     92.24 o
  10   6   5     7260.50     6727.18    274.80 o
  11   6   5     2175.07     2176.71    124.62 o
  12   6   5    10237.98     9597.96    390.78 o
  13   6   5     3215.57     3109.18    203.64 o
 -14   7   5     1036.36     1109.38    135.77 o
 -13   7   5     9087.73     8669.46    772.35 o
 -12   7   5      267.73      287.60     88.09 o
 -11   7   5    12034.20    11150.19    560.75 o
 -10   7   5       80.01      117.93     53.33 o
  -9   7   5    13112.34    12066.91    542.93 o
  -8   7   5       27.48       41.92     37.14 o
  -7   7   5    10825.67     9502.57    431.57 o
  -6   7   5     3924.29     3574.09    192.34 o
  -5   7   5     6476.69     6113.87    293.58 o
  -4   7   5     4014.92     3500.64    188.08 o
  -3   7   5     1577.55     1312.54     97.47 o
  -2   7   5      385.38      439.36     60.74 o
  -1   7   5      323.02      345.43     37.93 o
   0   7   5     3482.05     3312.83    136.32 o
   1   7   5    16488.51    14631.56    636.68 o
   2   7   5     6565.97     6111.33    290.86 o
   3   7   5    22976.17    21339.29    910.01 o
   4   7   5     3565.21     3570.31    163.37 o
   5   7   5    19020.09    18148.71    726.69 o
   6   7   5       11.28       15.33     38.20 o
   7   7   5    10535.51     9257.98    320.78 o
   8   7   5      255.46      329.29     45.38 o
   9   7   5    13003.04    11591.65    442.92 o
  10   7   5      108.45      106.53     50.26 o
  11   7   5     5994.08     5399.36    326.27 o
  12   7   5      219.78      176.32     73.63 o
 -13   8   5     1928.47     1837.42    169.48 o
 -12   8   5      270.65      250.84     87.53 o
 -11   8   5       27.52       11.35     71.36 o
 -10   8   5       20.50       77.98     93.44 o
  -9   8   5     2104.01     1809.93    189.88 o
  -8   8   5       32.55       70.83     82.89 o
  -7   8   5     3482.47     3086.53    299.14 o
  -6   8   5      595.43      634.91     77.70 o
  -5   8   5    10649.67     9386.28    615.62 o
  -4   8   5     5613.80     5333.49    267.45 o
  -3   8   5     7980.84     7199.84    342.60 o
  -2   8   5    23734.29    21026.07    904.71 o
  -1   8   5    12277.74    11590.54    408.22 o
   0   8   5    23881.56    20637.21    887.66 o
   1   8   5    15454.07    14261.70    627.63 o
   2   8   5     4047.28     3799.44    203.96 o
   3   8   5     5821.24     5556.09    274.78 o
   4   8   5       46.67       75.29     43.73 o
   5   8   5      667.55      593.33     63.63 o
   6   8   5      717.46      683.90     96.64 o
   7   8   5      277.93      346.38     47.70 o
   8   8   5     1282.71     1310.85     94.96 o
   9   8   5     1597.28     1463.98    102.20 o
  10   8   5       13.71       74.16     73.32 o
  11   8   5     2791.32     2444.97    187.09 o
  12   8   5      151.41      100.97    135.63 o
 -12   9   5    11886.74     9918.91    675.14 o
 -11   9   5        0.43      -44.92     71.43 o
 -10   9   5    18624.17    15274.78   1641.89 o
  -9   9   5       17.85       97.96     94.94 o
  -8   9   5    14140.49    11934.07    773.10 o
  -7   9   5       34.06      -27.89     50.69 o
  -6   9   5     2613.02     2432.93    160.31 o
  -5   9   5      106.09      188.70     61.56 o
  -4   9   5       41.45       38.88     52.55 o
  -3   9   5      725.82      688.84     83.65 o
  -2   9   5     2297.52     2131.58    145.45 o
  -1   9   5       98.09      114.35     58.01 o
   0   9   5      961.34     1048.23     96.90 o
   1   9   5       76.96      110.40     55.33 o
   2   9   5     1281.29     1233.39    104.28 o
   3   9   5      466.18      390.89     69.17 o
   4   9   5     8389.69     8274.33    361.77 o
   5   9   5      243.01      233.02     79.27 o
   6   9   5    19239.97    19448.78    916.83 o
   7   9   5       17.57       90.85     51.27 o
   8   9   5    18427.05    15900.25   1137.04 o
   9   9   5       12.36       49.87     75.25 o
  10   9   5    12508.74    11800.59    786.66 o
  11   9   5        0.59      -67.35     67.35 o
 -11  10   5       59.51      139.76     87.23 o
 -10  10   5        4.52      -66.19     81.38 o
  -9  10   5     1825.43     1600.45    195.91 o
  -8  10   5      133.67      239.62    111.52 o
  -7  10   5     3976.42     3643.97    310.45 o
  -6  10   5      215.00      216.93     70.57 o
  -5  10   5     7536.99     7292.56    407.65 o
  -4  10   5     6473.69     5730.25    297.81 o
  -3  10   5     5687.53     5486.82    287.72 o
  -2  10   5    17189.75    16306.96    725.15 o
  -1  10   5     7050.43     6744.54    336.73 o
   0  10   5    11193.97    10339.94    481.08 o
   1  10   5     8290.73     7902.62    382.00 o
   2  10   5     3424.33     3612.99    210.70 o
   3  10   5     2559.42     2796.38    206.58 o
   4  10   5        8.05      140.69    116.74 o
   5  10   5     1966.58     2259.80    309.69 o
   6  10   5      575.25      714.33    147.69 o
   7  10   5      234.16      187.13     87.30 o
   8  10   5      589.63      539.94    106.85 o
   9  10   5      741.16      811.05    124.65 o
  10  10   5       34.58       15.43     80.64 o
 -10  11   5      426.38      214.69     97.00 o
  -9  11   5     5521.42     5484.03    431.01 o
  -8  11   5       18.48      238.11    120.56 o
  -7  11   5     7741.69     7660.17    548.55 o
  -6  11   5     2241.41     2727.97    187.01 o
  -5  11   5     5444.65     5395.35    358.67 o
  -4  11   5     3504.65     3408.13    214.12 o
  -3  11   5      614.31      548.25     90.99 o
  -2  11   5      248.21      202.51     75.12 o
  -1  11   5     1801.84     1714.54    140.10 o
   0  11   5      824.42      815.68    102.28 o
   1  11   5     3870.56     3960.27    233.19 o
   2  11   5     2916.31     3004.02    194.30 o
   3  11   5    10447.76    10551.36    498.49 o
   4  11   5     3617.65     4656.52    868.80 o
   5  11   5    11156.65    11450.31    777.62 o
   6  11   5        5.12      158.24    125.08 o
   7  11   5     8318.79     9091.83    649.52 o
   8  11   5      361.93      457.90    111.65 o
  -8  12   5     5272.57     5182.63    423.47 o
  -7  12   5     3020.10     2888.95    295.38 o
  -6  12   5     8418.57     8178.58    590.75 o
  -5  12   5     1646.67     1716.65    153.44 o
  -4  12   5     6569.83     6675.16    397.85 o
  -3  12   5     1606.91     1636.75    148.08 o
  -2  12   5     3157.12     3295.78    214.18 o
  -1  12   5     1235.64     1122.63    180.09 o
   0  12   5     3872.73     4070.83    245.58 o
   1  12   5      683.19      644.08    102.33 o
   2  12   5     1987.58     2098.92    182.35 o
   3  12   5      866.14     1074.50    182.35 o
   4  12   5     4604.43     4908.35    414.43 o
   5  12   5      780.75      892.15    182.35 o
   6  12   5     1903.95     2252.99    268.25 o
   7  12   5      370.40      450.60    164.26 o
  -6  13   5     4319.53     4774.23    409.91 o
  -5  13   5       34.79      239.62    137.14 o
  -4  13   5     2433.00     2397.56    185.41 o
  -3  13   5      297.51      222.27     94.19 o
  -2  13   5      333.92      417.84    101.17 o
  -1  13   5      317.96      493.33    103.37 o
   0  13   5     2951.91     3171.54    217.76 o
   1  13   5      126.78       95.95     81.09 o
   2  13   5     8416.19     9920.39    488.77 o
   3  13   5        6.26       27.13    123.58 o
   4  13   5     8264.44     9727.79    702.27 o
 -16   0   6     3460.51     3711.93    228.32 o
 -14   0   6     7125.03     7648.73    387.44 o
 -12   0   6     7350.25     7648.69    380.54 o
 -10   0   6    17732.12    19140.80    872.77 o
  -8   0   6    19662.35    22131.15   1106.91 o
  -6   0   6    33668.01    33450.97   1179.93 o
  -4   0   6    36259.12    37476.41   1648.28 o
  -2   0   6    16135.51    16450.02    586.10 o
   0   0   6    14296.88    16111.67    493.11 o
   2   0   6    31544.40    33387.09    915.02 o
   4   0   6    55688.75    57146.55   1441.22 o
   6   0   6    40999.11    42788.23   1071.07 o
   8   0   6     9638.11    10297.69    429.83 o
  10   0   6     4495.72     4181.97    311.95 o
  12   0   6     6562.72     6792.12    471.70 o
 -16   1   6     4127.18     4462.88    261.49 o
 -15   1   6     2693.97     2923.78    149.46 o
 -14   1   6     6841.56     7008.55    255.51 o
 -13   1   6     3034.13     3150.98    135.82 o
 -12   1   6     6671.16     6955.13    246.80 o
 -11   1   6      756.15      928.92     62.11 o
 -10   1   6        5.14        5.49     18.87 o
  -9   1   6      174.91      215.40     22.73 o
  -8   1   6    10957.84    12073.47    342.82 o
  -7   1   6     5598.38     6144.57    153.40 o
  -6   1   6    26074.02    26146.51    656.42 o
  -5   1   6    12326.92    12654.80    337.82 o
  -4   1   6    14420.74    15236.41    363.19 o
  -3   1   6    23359.11    24139.87    605.69 o
  -2   1   6     5331.27     5488.98    157.27 o
  -1   1   6    64447.93    64051.48   1860.60 o
   0   1   6    10484.80    11304.40    329.57 o
   1   1   6    30009.48    31532.56    667.65 o
   2   1   6    11133.04    11783.11    273.81 o
   3   1   6    13620.66    13810.91    275.69 o
   4   1   6    27418.98    28552.62    548.43 o
   5   1   6     6778.94     7036.28    151.19 o
   6   1   6    13313.61    13831.52    290.94 o
   7   1   6     1693.28     1981.27     52.95 o
   8   1   6     1240.98     1386.31     48.40 o
   9   1   6     1169.03     1279.41     57.10 o
  10   1   6     7010.63     7250.76    243.77 o
  11   1   6     2243.36     2472.92    140.70 o
  12   1   6     6491.54     6268.91    340.16 o
  13   1   6     2436.31     2085.71    217.01 o
 -16   2   6      620.24      747.42    102.56 o
 -15   2   6     2457.87     2502.16    175.35 o
 -14   2   6      194.29      431.33     81.00 o
 -13   2   6     8551.97     8543.69    334.73 o
 -12   2   6     3586.48     3895.08    197.36 o
 -11   2   6    18026.26    18473.06    673.47 o
 -10   2   6     6710.24     7278.60    333.02 o
  -9   2   6    35002.74    35866.27    964.35 o
  -8   2   6     6076.41     6574.73    192.69 o
  -7   2   6    28715.06    29103.67    785.02 o
  -6   2   6     2092.65     2260.26     78.43 o
  -5   2   6    13403.68    13538.33    371.93 o
  -4   2   6    10175.01    10633.42    296.51 o
  -3   2   6     4974.63     5189.87    152.51 o
  -2   2   6     3145.63     3348.22    134.99 o
  -1   2   6       24.27      171.22     59.54 o
   0   2   6     4171.67     4263.51    141.19 o
   1   2   6     9734.96    10441.03    227.19 o
   2   2   6    16093.82    17262.52    434.32 o
   3   2   6    15496.38    15761.63    450.36 o
   4   2   6      254.95      279.08     17.29 o
   5   2   6    23510.07    22920.38    495.90 o
   6   2   6     3227.48     3506.98     84.56 o
   7   2   6    32699.59    33517.78    675.03 o
   8   2   6     6112.39     6453.89    182.49 o
   9   2   6    18575.29    18539.63    547.47 o
  10   2   6     3772.22     3889.80    127.48 o
  11   2   6    11351.41    10686.90    526.98 o
  12   2   6       32.78       86.18     73.09 o
  13   2   6     3103.65     3003.48    214.75 o
  14   2   6      366.31      354.15    156.73 o
 -16   3   6     4095.01     4073.07    276.54 o
 -15   3   6     2765.61     2938.79    196.90 o
 -14   3   6     1676.37     1714.60    140.50 o
 -13   3   6       14.14      112.34     65.26 o
 -12   3   6       49.81       12.50     56.11 o
 -11   3   6      936.70     1138.20    270.51 o
 -10   3   6      193.49      389.08     48.94 o
  -9   3   6      284.23      398.89     31.69 o
  -8   3   6       15.03      210.14     24.37 o
  -7   3   6      183.29      279.44     29.52 o
  -6   3   6     2097.08     2163.59     78.63 o
  -5   3   6     4173.02     4488.31    173.14 o
  -4   3   6    19087.51    19076.26    656.62 o
  -3   3   6    13224.04    12825.31    448.09 o
  -2   3   6    66338.96    66176.95   2224.21 o
  -1   3   6    21190.89    21111.83    706.90 o
   0   3   6    60482.70    57557.57   1692.89 o
   1   3   6    28790.35    28278.92    942.45 o
   2   3   6    43342.49    44465.70   1089.76 o
   3   3   6     8302.66     8667.30    210.30 o
   4   3   6     2607.04     2725.62     77.36 o
   5   3   6      220.40      320.24     25.43 o
   6   3   6        5.24       82.18     20.97 o
   7   3   6       43.47      109.94     23.67 o
   8   3   6      202.86      328.81     35.99 o
   9   3   6      107.07      196.42     31.42 o
  10   3   6      162.56      202.51     33.08 o
  11   3   6       51.46       90.98     28.85 o
  12   3   6     1508.17     1334.97     90.16 o
  13   3   6      838.71      812.36    116.79 o
  14   3   6     1966.99     2314.78    301.40 o
 -15   4   6     1870.15     2120.02    171.89 o
 -14   4   6     2890.04     3249.44    213.09 o
 -13   4   6      847.84      997.19    111.48 o
 -12   4   6    14640.21    14893.79    707.97 o
 -11   4   6      646.68      735.18    110.01 o
 -10   4   6    23035.41    23211.93    880.46 o
  -9   4   6       81.24      259.54     34.09 o
  -8   4   6    23411.31    23940.84    595.45 o
  -7   4   6     2386.10     2647.51     85.71 o
  -6   4   6    15295.92    15198.50    411.73 o
  -5   4   6     6613.68     6244.01    205.51 o
  -4   4   6     6795.33     7036.11    226.06 o
  -3   4   6     3898.36     3868.36    125.80 o
  -2   4   6     2771.30     2914.27    148.90 o
  -1   4   6     1270.28     1296.56     70.92 o
   0   4   6      286.63      259.49     28.81 o
   1   4   6     1442.30     1351.47     67.05 o
   2   4   6     1380.89     1289.10     57.18 o
   3   4   6     7471.84     7243.55    196.98 o
   4   4   6     5948.27     6070.85    187.14 o
   5   4   6     6725.01     6777.11    187.96 o
   6   4   6    25201.94    24794.30    579.61 o
   7   4   6      319.65      431.92     38.13 o
   8   4   6    24161.38    23840.48    615.05 o
   9   4   6      333.97      415.20     51.88 o
  10   4   6    20695.68    19230.60    698.73 o
  11   4   6      703.69      756.11     53.28 o
  12   4   6     6263.46     5458.15    398.25 o
  13   4   6     1026.38      978.23    117.65 o
 -15   5   6    10471.87    11469.64    577.13 o
 -14   5   6       22.95      148.89     82.76 o
 -13   5   6     6248.76     6319.20    348.33 o
 -12   5   6      117.32      139.67     73.10 o
 -11   5   6      849.21      920.42    106.07 o
 -10   5   6      205.92      166.53     84.72 o
  -9   5   6      826.72      990.90     55.99 o
  -8   5   6      931.45      999.99     55.41 o
  -7   5   6     6657.63     6554.16    221.36 o
  -6   5   6       34.10      160.54     29.13 o
  -5   5   6    27542.39    26262.13    804.41 o
  -4   5   6     3268.18     3210.03    168.90 o
  -3   5   6    43056.53    40818.54   1698.60 o
  -2   5   6    10332.58    10153.37    351.57 o
  -1   5   6    13034.17    12632.01    433.89 o
   0   5   6    11772.53    11609.80    401.06 o
   1   5   6    21397.23    21313.31    638.70 o
   2   5   6     7453.43     7719.83    245.50 o
   3   5   6    26986.02    26844.68    807.75 o
   4   5   6       49.09      165.10     25.72 o
   5   5   6    10090.28    10045.05    270.41 o
   6   5   6      354.28      419.14     37.05 o
   7   5   6     1444.08     1588.25     77.44 o
   8   5   6       66.75       72.80     36.19 o
   9   5   6       27.10       30.73     39.26 o
  10   5   6      326.41      197.25     65.32 o
  11   5   6     4651.69     4242.92    192.93 o
  12   5   6      126.46      110.70     48.13 o
  13   5   6     7536.13     7509.69    397.17 o
 -14   6   6     1904.70     2215.83    182.90 o
 -13   6   6     4554.02     4423.36    277.32 o
 -12   6   6     2152.88     2208.51    175.14 o
 -11   6   6     4863.56     4718.66    278.80 o
 -10   6   6      927.96      964.29     84.09 o
  -9   6   6     4529.87     4544.70    177.87 o
  -8   6   6     1236.16     1114.56     65.41 o
  -7   6   6     8585.64     8170.26    273.01 o
  -6   6   6    13481.51    13156.27    457.01 o
  -5   6   6    18157.54    16638.00    718.76 o
  -4   6   6     3637.75     3662.66    192.32 o
  -3   6   6    16419.13    15494.86    670.27 o
  -2   6   6     1501.95     1626.28    109.22 o
  -1   6   6      131.94      157.43     72.34 o
   0   6   6      697.49      656.72     72.34 o
   1   6   6     9827.03     9805.83    364.07 o
   2   6   6     6917.71     6827.69    263.02 o
   3   6   6    21533.76    21152.80    762.39 o
   4   6   6     4889.10     4453.03    273.86 o
   5   6   6    15127.73    14952.92    442.94 o
   6   6   6     3982.82     3850.70    175.75 o
   7   6   6     4643.77     4613.47    198.47 o
   8   6   6     3914.63     3962.88    147.65 o
   9   6   6     7455.67     6955.52    284.88 o
  10   6   6     1216.09     1072.34     87.08 o
  11   6   6     4508.70     3987.73    188.11 o
  12   6   6     1509.89     1335.15    109.07 o
 -14   7   6     5322.42     4575.91    698.50 o
 -13   7   6     2573.15     2288.13    195.16 o
 -12   7   6     3282.47     3104.31    232.08 o
 -11   7   6      870.79      791.45    111.66 o
 -10   7   6      351.79      400.57     88.86 o
  -9   7   6      757.96      789.21     64.97 o
  -8   7   6     2963.20     2902.26    139.20 o
  -7   7   6     3867.69     3472.74    158.22 o
  -6   7   6    13887.31    12978.37    575.43 o
  -5   7   6     5297.90     4768.94    303.66 o
  -4   7   6    24011.65    22672.22    968.65 o
  -3   7   6      357.51      511.61     89.67 o
  -2   7   6    21319.08    19833.33    851.43 o
  -1   7   6      604.37      704.89     73.53 o
   0   7   6    30944.56    28782.34   1214.81 o
   1   7   6       20.60      151.82     26.36 o
   2   7   6    18529.45    18340.80    711.22 o
   3   7   6      430.55      765.94     57.75 o
   4   7   6    11059.51    11400.43    518.96 o
   5   7   6     4024.79     4250.98    315.84 o
   6   7   6     3891.76     4052.34    169.71 o
   7   7   6     2646.09     2659.98    123.28 o
   8   7   6       42.39       87.01     49.68 o
   9   7   6      190.02      177.49     55.23 o
  10   7   6     1948.71     1980.86    121.21 o
  11   7   6     2093.46     1912.67    119.36 o
  12   7   6     4348.32     4063.30    592.26 o
 -13   8   6     2055.36     2094.21    181.49 o
 -12   8   6     4205.17     3704.57    252.62 o
 -11   8   6     9165.30     8364.71    449.35 o
 -10   8   6     6615.65     6291.50    354.46 o
  -9   8   6    15318.74    14750.68    934.35 o
  -8   8   6     5893.80     5440.77    226.65 o
  -7   8   6     5527.83     5465.44    277.01 o
  -6   8   6     3922.06     3788.98    208.86 o
  -5   8   6      190.81      204.70     59.65 o
  -4   8   6     4135.74     3722.97    204.05 o
  -3   8   6       17.03       59.25     47.78 o
  -2   8   6     3105.22     2704.61    220.78 o
  -1   8   6       21.72      209.02     55.88 o
   0   8   6      874.52     1013.00     91.48 o
   1   8   6      230.37      422.40     66.59 o
   2   8   6     2000.83     2133.36    108.09 o
   3   8   6      784.02      794.76     65.85 o
   4   8   6    12825.76    13251.85    546.81 o
   5   8   6     1476.75     1591.30    115.25 o
   6   8   6     7402.69     7190.64    317.20 o
   7   8   6    10363.42     9647.97    336.82 o
   8   8   6     7938.08     7325.87    300.59 o
   9   8   6    12519.71    11707.07    452.06 o
  10   8   6     3699.78     3311.44    261.47 o
  11   8   6     4588.23     4365.87    273.30 o
 -12   9   6        3.30      -12.01    119.05 o
 -11   9   6      149.51      143.20    109.26 o
 -10   9   6        6.41       59.70    138.65 o
  -9   9   6       16.77       61.79     94.94 o
  -8   9   6       49.05      173.31    102.48 o
  -7   9   6      228.30      198.46     64.35 o
  -6   9   6      221.15      196.31     64.46 o
  -5   9   6     4678.06     4154.36    327.78 o
  -4   9   6      494.22      489.60     76.70 o
  -3   9   6    24657.46    22546.65    973.44 o
  -2   9   6      137.86      207.07     62.84 o
  -1   9   6    48992.59    43928.72   1844.59 o
   0   9   6       37.96       99.83     56.36 o
   1   9   6    29706.61    28320.77   1207.31 o
   2   9   6       11.61       91.44     56.21 o
   3   9   6     6856.42     6725.89    354.90 o
   4   9   6       50.36      168.08     54.67 o
   5   9   6     1492.27     1478.81    138.79 o
   6   9   6        5.48      -33.77     67.98 o
   7   9   6      411.86      524.45     70.00 o
   8   9   6        0.14       34.60     76.53 o
   9   9   6      394.16      457.98     98.92 o
  10   9   6        0.49      -68.43     68.43 o
 -11  10   6     6598.19     5275.86    608.83 o
 -10  10   6     3445.94     3057.93    317.98 o
  -9  10   6     8985.42     8431.76    592.26 o
  -8  10   6     7439.95     7087.50    509.37 o
  -7  10   6     4254.50     3984.06    231.23 o
  -6  10   6     3563.81     3483.99    209.30 o
  -5  10   6      153.79      112.70     63.83 o
  -4  10   6     4357.62     4151.10    234.44 o
  -3  10   6      304.75      240.37    128.85 o
  -2  10   6      659.62      640.21     88.94 o
  -1  10   6      533.57      417.25     77.12 o
   0  10   6      333.14      348.06    163.51 o
   1  10   6      613.89      564.33     83.86 o
   2  10   6     3158.94     3214.09    195.49 o
   3  10   6       13.68       97.91     54.20 o
   4  10   6     6459.43     7866.82   1023.26 o
   5  10   6     4447.04     4530.09    369.22 o
   6  10   6     5862.74     6032.59    458.13 o
   7  10   6    10722.75    10809.11    790.43 o
   8  10   6     4553.04     4383.02    281.92 o
   9  10   6     6274.13     5833.97    347.38 o
 -10  11   6        2.93       20.31     80.45 o
  -9  11   6      518.63      480.74    140.15 o
  -8  11   6     1484.18     1259.87    186.87 o
  -7  11   6      884.34      886.13    161.25 o
  -6  11   6     5544.69     5103.31    475.46 o
  -5  11   6     1602.39     1779.50    290.10 o
  -4  11   6     7812.83     7627.72    382.55 o
  -3  11   6      121.58      125.48     70.86 o
  -2  11   6    13261.13    13135.12    603.14 o
  -1  11   6      249.10      263.85     77.70 o
   0  11   6    12127.34    11957.12    555.16 o
   1  11   6      678.23      755.88    111.52 o
   2  11   6     7656.98     8177.05    402.09 o
   3  11   6      807.52      803.24    103.21 o
   4  11   6     6777.07     6938.30    513.89 o
   5  11   6     2629.86     2923.61    295.38 o
   6  11   6     2771.97     3209.95    317.98 o
   7  11   6      636.22      579.40    114.55 o
   8  11   6        0.15       66.79     85.23 o
  -8  12   6     1333.96     1315.63    200.43 o
  -7  12   6     5112.49     5045.49    417.44 o
  -6  12   6     2349.03     2014.88    238.11 o
  -5  12   6     7402.50     8423.85    580.20 o
  -4  12   6     1552.26     1560.31    144.32 o
  -3  12   6     2548.88     3055.98    206.20 o
  -2  12   6      416.90      464.00     95.62 o
  -1  12   6       37.64       10.19     73.44 o
   0  12   6      176.67      209.27     83.40 o
   1  12   6     1857.71     1847.40    154.24 o
   2  12   6     3663.03     4179.15    339.08 o
   3  12   6     7257.55     7869.64    577.19 o
   4  12   6     1379.21     1684.84    226.05 o
   5  12   6     6680.56     7943.48    589.24 o
   6  12   6     1431.34     1556.75    229.07 o
  -6  13   6       47.08       -1.51    125.08 o
  -5  13   6     5354.24     5952.72    476.22 o
  -4  13   6      488.98      509.51    104.37 o
  -3  13   6     4253.87     4438.21    270.67 o
  -2  13   6     1998.00     2492.61    189.64 o
  -1  13   6     3446.86     3897.25    248.23 o
   0  13   6     2669.13     3533.92    232.53 o
   1  13   6     3828.71     4702.83    278.70 o
   2  13   6      534.53      720.35    170.29 o
   3  13   6     7006.09     7948.01    596.78 o
   4  13   6       22.05      286.33    150.70 o
 -15   0   7    11459.51    12016.68    582.88 o
 -13   0   7    19062.76    17299.15   1357.82 o
 -11   0   7    10384.34     6593.20    431.01 o
  -9   0   7     1055.48     1143.13     72.63 o
  -7   0   7    17469.98    18319.64    661.64 o
  -5   0   7    22959.76    23101.64    826.92 o
  -3   0   7    18347.26    19092.97    684.86 o
  -1   0   7     7466.57     7561.54    464.91 o
   1   0   7    26918.69    30199.10    965.57 o
   3   0   7    34824.36    36303.63   1077.08 o
   5   0   7    43548.93    46131.94   1692.52 o
   7   0   7    25766.17    27071.34   1018.66 o
   9   0   7     2486.26     2463.05    174.06 o
  11   0   7     7099.17     6816.24    471.70 o
  13   0   7     6148.01     6507.30    470.19 o
 -16   1   7        5.85       84.36     53.96 o
 -15   1   7     2816.51     2846.14    167.09 o
 -14   1   7      738.17      827.24     93.75 o
 -13   1   7     3119.60     3302.36    142.66 o
 -12   1   7     7095.58     6974.02    250.11 o
 -11   1   7     2593.93     2763.66    120.56 o
 -10   1   7    17657.35    18316.26    468.07 o
  -9   1   7     3762.99     4031.82    120.00 o
  -8   1   7    32352.25    33536.61    930.51 o
  -7   1   7    10044.79    10233.51    296.39 o
  -6   1   7    16889.74    17328.43    489.76 o
  -5   1   7    28427.23    28908.37    725.08 o
  -4   1   7     9388.20     9612.31    234.35 o
  -3   1   7    15468.19    15089.96    384.11 o
  -2   1   7     5266.89     5632.36    179.33 o
  -1   1   7    14111.38    14524.91    434.21 o
   0   1   7      167.41      238.37     22.86 o
   1   1   7     3081.57     3410.38     94.57 o
   2   1   7      142.43      227.76     16.83 o
   3   1   7    17234.29    17295.60    353.20 o
   4   1   7     5137.50     5327.93    111.43 o
   5   1   7    19054.56    19584.75    382.23 o
   6   1   7    16140.96    17156.10    353.42 o
   7   1   7     1388.58     1542.70     55.77 o
   8   1   7    13154.70    13461.35    371.62 o
   9   1   7     2191.31     2359.08     88.38 o
  10   1   7    10224.57    10610.17    303.39 o
  11   1   7     1917.85     2114.83    131.09 o
  12   1   7     5704.06     5668.80    295.70 o
  13   1   7     4018.81     4664.22    367.71 o
 -16   2   7     7208.81     7943.66    416.35 o
 -15   2   7       48.13      104.89     72.73 o
 -14   2   7     4992.77     5037.30    221.19 o
 -13   2   7        9.91       27.59     60.63 o
 -12   2   7     2393.05     2356.87    126.77 o
 -11   2   7       62.99      137.16     45.90 o
 -10   2   7     2739.80     2819.20    193.59 o
  -9   2   7        9.42      105.14     26.34 o
  -8   2   7       30.63      155.06     31.66 o
  -7   2   7     1101.38     1253.02     58.53 o
  -6   2   7     6734.51     7009.14    230.51 o
  -5   2   7     3288.23     3408.06    109.77 o
  -4   2   7     9967.73     9919.25    279.00 o
  -3   2   7     7574.28     7895.89    228.68 o
  -2   2   7    36820.98    35602.59    959.26 o
  -1   2   7    12396.71    12248.66    369.59 o
   0   2   7    70476.60    71960.45   1966.70 o
   1   2   7    10092.25     9978.76    254.06 o
   2   2   7    55332.82    56446.60   1271.56 o
   3   2   7       29.51      113.32     14.73 o
   4   2   7    16398.55    16745.63    366.58 o
   5   2   7       29.23      118.78     15.47 o
   6   2   7     7494.38     7817.79    169.87 o
   7   2   7      550.29      694.12     33.70 o
   8   2   7       55.97      117.90     26.87 o
   9   2   7      811.03      932.59     52.15 o
  10   2   7      409.29      522.66     40.92 o
  11   2   7      263.12      244.12     44.59 o
  12   2   7     1413.37     1235.72    127.22 o
  13   2   7      560.27      573.75    106.05 o
 -15   3   7        2.14       62.60     91.93 o
 -14   3   7      335.55      429.71    103.98 o
 -13   3   7     4078.43     4338.22    250.56 o
 -12   3   7     2661.67     2976.62    189.37 o
 -11   3   7    21706.63    21814.56   1002.96 o
 -10   3   7    14250.29    14195.38    410.10 o
  -9   3   7    35478.14    35995.85    973.35 o
  -8   3   7     9528.21     9287.88    268.02 o
  -7   3   7    33960.34    34116.27    921.34 o
  -6   3   7     8677.16     8727.76    251.60 o
  -5   3   7     5270.37     5372.40    177.07 o
  -4   3   7     2384.46     2553.07    111.05 o
  -3   3   7     2217.92     2350.25    133.57 o
  -2   3   7        8.05       67.74     24.93 o
  -1   3   7     2611.17     2649.95     84.27 o
   0   3   7      118.01      206.60     19.57 o
   1   3   7     4831.31     5037.42    145.93 o
   2   3   7       17.85      115.95     22.22 o
   3   3   7     1091.99     1245.24     53.29 o
   4   3   7       22.89      169.93     20.32 o
   5   3   7    11881.28    11977.76    268.02 o
   6   3   7     4259.15     4491.89    113.53 o
   7   3   7    25460.45    25546.16    599.94 o
   8   3   7     7373.98     7404.48    191.99 o
   9   3   7    19921.23    20488.58    519.46 o
  10   3   7     7033.75     6998.54    229.22 o
  11   3   7    15130.86    14777.97    526.88 o
  12   3   7     2790.44     2812.50    199.87 o
  13   3   7     2354.04     2537.21    191.11 o
 -15   4   7     4646.07     5011.58    297.12 o
 -14   4   7     2592.11     2687.06    193.30 o
 -13   4   7     2215.62     2441.75    177.42 o
 -12   4   7     4286.23     4444.46    260.70 o
 -11   4   7      237.46      237.45     85.90 o
 -10   4   7      563.59      637.58     54.82 o
  -9   4   7     1476.16     1554.64     71.34 o
  -8   4   7     1907.10     2100.26     85.29 o
  -7   4   7       46.18      167.98     20.86 o
  -6   4   7     4735.19     4511.01    158.33 o
  -5   4   7     3885.44     4072.15    142.41 o
  -4   4   7    10484.53    10654.49    334.64 o
  -3   4   7    27886.78    27133.65    720.60 o
  -2   4   7      338.59      434.57     48.88 o
  -1   4   7    64690.33    64311.54   2569.75 o
   0   4   7      194.66      251.69     30.95 o
   1   4   7    60983.12    59798.02   1973.96 o
   2   4   7     3155.28     3082.08    124.23 o
   3   4   7    31639.14    31480.29    795.61 o
   4   4   7     4744.02     4733.73    137.70 o
   5   4   7     3642.62     3772.78    115.20 o
   6   4   7     2304.25     2373.80     76.51 o
   7   4   7      689.39      727.34     47.29 o
   8   4   7     2068.11     2035.15     83.84 o
   9   4   7      201.86      336.43     46.89 o
  10   4   7      346.93      368.67     44.42 o
  11   4   7        8.68        6.48     31.82 o
  12   4   7     1583.61     1491.93    138.89 o
  13   4   7     1277.63     1355.64    140.60 o
 -15   5   7      251.03      449.21    102.81 o
 -14   5   7     3292.39     3583.60    240.46 o
 -13   5   7       89.28      210.91     86.13 o
 -12   5   7     7170.98     7536.65    400.74 o
 -11   5   7     5954.93     6050.85    329.83 o
 -10   5   7     7959.55     8678.38    359.76 o
  -9   5   7     9078.61     8946.74    271.40 o
  -8   5   7     7213.95     6950.55    216.84 o
  -7   5   7     3518.41     3460.40    151.02 o
  -6   5   7    32964.68    31303.11    956.56 o
  -5   5   7     2314.21     2496.44    100.37 o
  -4   5   7    43581.99    42033.97   1274.19 o
  -3   5   7       15.30      163.29     23.74 o
  -2   5   7    14273.78    13502.42    462.79 o
  -1   5   7     1597.11     1682.66     79.33 o
   0   5   7       26.99       85.53     26.31 o
   1   5   7      446.09      528.20     43.03 o
   2   5   7     5025.54     4826.30    162.55 o
   3   5   7      183.72      179.70     29.29 o
   4   5   7    19700.53    19745.24    509.54 o
   5   5   7       15.76       70.13     24.48 o
   6   5   7    16885.02    16559.04    435.09 o
   7   5   7     4203.17     4133.56    133.13 o
   8   5   7    10348.07    10716.81    332.44 o
   9   5   7     5640.02     5166.59    254.81 o
  10   5   7     7706.36     7168.25    293.62 o
  11   5   7     2933.44     2807.67    239.49 o
  12   5   7     6678.57     6596.64    435.74 o
  13   5   7      244.10      303.32     86.70 o
 -14   6   7     7820.71     8100.78    440.28 o
 -13   6   7     2265.89     2574.05    198.15 o
 -12   6   7     9688.73     6401.81    464.16 o
 -11   6   7     2322.71     2326.02    190.64 o
 -10   6   7     2031.53     2058.68    125.19 o
  -9   6   7      102.30      131.93     35.80 o
  -8   6   7     1703.43     1673.04     86.72 o
  -7   6   7     1033.54     1125.46     65.17 o
  -6   6   7    15872.37    15379.56    670.83 o
  -5   6   7     5797.49     5518.08    270.10 o
  -4   6   7    21250.66    20100.00    861.55 o
  -3   6   7     4592.62     4424.88    223.77 o
  -2   6   7    10513.16    10225.24    457.15 o
  -1   6   7     3927.88     3772.27    148.24 o
   0   6   7    11224.89    11122.10    388.95 o
   1   6   7     1254.38     1116.40     65.06 o
   2   6   7     9387.97     9229.33    292.78 o
   3   6   7     9249.08     9053.31    289.12 o
   4   6   7    21618.91    21823.68    619.63 o
   5   6   7     3374.37     3329.28    122.15 o
   6   6   7     9481.73    10176.08    569.67 o
   7   6   7      624.24      659.53     55.47 o
   8   6   7     2290.88     2397.46    182.28 o
   9   6   7      601.14      638.36    108.84 o
  10   6   7      613.38      645.64     75.86 o
  11   6   7      265.31      317.63     87.46 o
  12   6   7     4412.03     4235.77    201.15 o
 -14   7   7      689.43      842.56    197.42 o
 -13   7   7     3802.96     3252.18    236.77 o
 -12   7   7       27.56       73.84     83.19 o
 -11   7   7     7830.10     7400.87    402.99 o
 -10   7   7      118.86       97.96     74.94 o
  -9   7   7    13949.67    13248.19    650.19 o
  -8   7   7        1.14       29.30     39.52 o
  -7   7   7    14198.29    12865.45    470.38 o
  -6   7   7      448.44      590.72     61.42 o
  -5   7   7    19849.46    18535.33    802.41 o
  -4   7   7     4912.33     4462.49    231.77 o
  -3   7   7    17002.46    16263.10    708.64 o
  -2   7   7     4262.79     4041.81    212.59 o
  -1   7   7     4137.40     4296.29    221.64 o
   0   7   7      446.36      552.05     69.74 o
   1   7   7      431.96      553.22    139.40 o
   2   7   7     2208.30     2338.08    111.48 o
   3   7   7     8216.15     8498.52    327.13 o
   4   7   7     8494.93     8206.85    318.13 o
   5   7   7    10618.04    10141.29    314.67 o
   6   7   7      696.80      797.57     72.00 o
   7   7   7    11847.92    11781.68    518.28 o
   8   7   7      195.99      220.09     58.84 o
   9   7   7    11807.38    10926.50    426.76 o
  10   7   7      316.80      332.90     65.07 o
  11   7   7     6124.71     5791.68    255.44 o
 -13   8   7     3569.57     3189.96    237.48 o
 -12   8   7        8.74      134.62     87.53 o
 -11   8   7     2393.77     2091.32    177.40 o
 -10   8   7      326.76      504.04    102.31 o
  -9   8   7        1.87      165.53     62.60 o
  -8   8   7     1445.39     1267.41     90.02 o
  -7   8   7     1377.26     1327.20     91.72 o
  -6   8   7       30.41       87.21     56.36 o
  -5   8   7     9192.26     8509.45    522.93 o
  -4   8   7     2310.94     2321.84    201.19 o
  -3   8   7     7078.14     6983.72    336.73 o
  -2   8   7    14759.41    13897.90    616.99 o
  -1   8   7     8732.11     8672.46    403.87 o
   0   8   7    20488.41    19407.14    840.24 o
   1   8   7    10644.37    10383.98    472.60 o
   2   8   7    13001.67    13033.00    792.19 o
   3   8   7     6978.24     7060.18    292.29 o
   4   8   7      996.03      971.67     98.48 o
   5   8   7     5881.10     5721.87    319.45 o
   6   8   7        3.76       28.23     54.91 o
   7   8   7     2813.36     2507.85    142.72 o
   8   8   7       21.90      172.61     57.44 o
   9   8   7        2.40      -15.69     54.51 o
  10   8   7      165.90      196.39     83.62 o
  11   8   7     1303.55     1344.62    141.03 o
 -12   9   7     6797.12     5895.08    564.38 o
 -11   9   7        5.81       37.16     81.31 o
 -10   9   7    16298.95    14059.92    976.55 o
  -9   9   7      100.22      215.50    108.51 o
  -8   9   7    26557.93    23160.03   1010.21 o
  -7   9   7        0.68       79.00     58.50 o
  -6   9   7     8249.56     8073.47    390.01 o
  -5   9   7       79.67       68.79     60.28 o
  -4   9   7     2053.09     1952.14    142.23 o
  -3   9   7       36.56       61.62     85.90 o
  -2   9   7      421.90      591.75     82.03 o
  -1   9   7        1.93       24.99     56.94 o
   0   9   7     2317.61     1988.10    140.10 o
   1   9   7      863.45      850.43    229.82 o
   2   9   7       46.94       85.76     56.82 o
   3   9   7       25.42       50.11     56.65 o
   4   9   7     1528.82     1484.87    104.90 o
   5   9   7      481.83      560.27    160.50 o
   6   9   7     8201.00     8111.52    604.31 o
   7   9   7       16.07       52.97     54.06 o
   8   9   7    18627.64    17186.50    641.94 o
   9   9   7        0.46       72.92     80.46 o
  10   9   7    11501.35    10982.73    568.52 o
 -11  10   7      603.98      531.44    115.09 o
 -10  10   7        3.91       35.02     85.61 o
  -9  10   7       64.61      278.80    126.59 o
  -8  10   7      147.60      128.12     67.62 o
  -7  10   7      946.73      880.11    105.09 o
  -6  10   7       10.12       70.32     67.06 o
  -5  10   7     1917.05     1827.86    141.54 o
  -4  10   7     1059.39     1091.30    110.29 o
  -3  10   7     5363.33     4953.83    452.10 o
  -2  10   7     7454.21     7196.97    357.49 o
  -1  10   7     7291.79     6961.17    347.89 o
   0  10   7    15351.88    15162.78    679.86 o
   1  10   7     7791.27     7760.94    379.34 o
   2  10   7     9210.41     8887.44    425.67 o
   3  10   7     6054.79     6127.67    313.16 o
   4  10   7      995.62     1060.94    164.26 o
   5  10   7     6803.28     7397.94    533.48 o
   6  10   7        3.50      204.92     86.84 o
   7  10   7     1278.52     1362.15    344.35 o
   8  10   7      153.87      339.97     99.63 o
   9  10   7      214.72      340.50    163.51 o
  -9  11   7     7922.18     7349.72    542.53 o
  -8  11   7        6.21       43.70    110.01 o
  -7  11   7    11112.04    10515.96    717.34 o
  -6  11   7      721.61      769.86    132.62 o
  -5  11   7     8070.65     7998.00    651.78 o
  -4  11   7     2706.01     2874.80    194.37 o
  -3  11   7     6025.20     6108.97    320.21 o
  -2  11   7     1321.72     1217.63    122.55 o
  -1  11   7     1752.97     1790.22    178.58 o
   0  11   7      196.50      211.80     77.70 o
   1  11   7      422.28      426.25     87.30 o
   2  11   7     1607.05     1554.09    135.34 o
   3  11   7     2773.02     3411.89    311.95 o
   4  11   7     1737.16     1711.97    214.00 o
   5  11   7     5667.84     6480.17    494.30 o
   6  11   7      122.22      153.72    128.10 o
   7  11   7     6608.27     7635.21    925.31 o
  -8  12   7      769.83      623.90    162.76 o
  -7  12   7     1734.28     1800.88    230.57 o
  -6  12   7     3168.84     3351.60    322.50 o
  -5  12   7     1215.69     1318.93    136.20 o
  -4  12   7     4312.89     4465.81    264.27 o
  -3  12   7      798.45      823.12    114.01 o
  -2  12   7     3623.19     3928.45    270.51 o
  -1  12   7     1460.36     1744.50    351.13 o
   0  12   7     3228.11     3492.08    223.20 o
   1  12   7     1130.72     1274.38    129.89 o
   2  12   7     5631.79     6296.02    335.35 o
   3  12   7     1899.26     1708.96    221.53 o
   4  12   7     7976.09     9057.17    649.52 o
   5  12   7     1796.24     1924.46    247.15 o
  -5  13   7      245.23      248.66    146.18 o
  -4  13   7     5446.63     6198.39    834.89 o
  -3  13   7      139.70      249.78     93.96 o
  -2  13   7     4074.34     4642.03    424.23 o
  -1  13   7        3.75      138.25     87.97 o
   0  13   7        7.37      134.94     86.24 o
   1  13   7      252.07      449.09    103.10 o
   2  13   7     1805.62     2376.57    274.28 o
   3  13   7       48.49      110.01    141.66 o
 -16   0   8      687.47      748.21    232.83 o
 -14   0   8     3727.79     3991.33    238.15 o
 -12   0   8     6849.86     7474.31    401.62 o
 -10   0   8     8397.80     8804.87    337.07 o
  -8   0   8    13160.50    13849.80    508.75 o
  -6   0   8    50892.95    51992.61   1840.17 o
  -4   0   8    49512.66    49471.38   1747.25 o
  -2   0   8    38860.58    39477.81   1393.79 o
   0   0   8      197.66      216.99     76.10 o
   2   0   8      497.86      407.74     32.28 o
   4   0   8    19771.77    20105.79    639.92 o
   6   0   8    20536.51    21461.26    686.01 o
   8   0   8    10187.54    10538.37    458.12 o
  10   0   8     8845.38     9651.14    938.12 o
  12   0   8     7498.95     8223.79    563.62 o
 -16   1   8     2842.05     3096.66    163.73 o
 -15   1   8     5676.48     6021.33    257.74 o
 -14   1   8     7495.25     8049.20    323.06 o
 -13   1   8     5616.85     5703.95    215.94 o
 -12   1   8     9589.43     9808.92    338.21 o
 -11   1   8     6155.28     6317.23    228.69 o
 -10   1   8    10112.06    10209.59    272.95 o
  -9   1   8      292.76      368.16     32.74 o
  -8   1   8        6.45       63.74     22.76 o
  -7   1   8     2419.86     2473.33     90.04 o
  -6   1   8     5485.38     5552.17    154.66 o
  -5   1   8       79.40      203.22     22.09 o
  -4   1   8    16029.68    17001.71    406.91 o
  -3   1   8    29473.77    31238.20    845.03 o
  -2   1   8     7541.96     7658.71    239.61 o
  -1   1   8    34928.87    34745.85   1019.68 o
   0   1   8     7849.89     8204.81    253.93 o
   1   1   8    25650.22    25467.79    640.06 o
   2   1   8     6570.30     6521.65    163.25 o
   3   1   8    12994.81    13247.65    288.74 o
   4   1   8    22210.57    23089.35    442.12 o
   5   1   8    19713.01    20544.43    419.09 o
   6   1   8    17986.37    19076.57    445.52 o
   7   1   8     5796.56     5900.16    156.55 o
   8   1   8     4928.86     5054.52    224.69 o
   9   1   8       95.40      200.03     38.24 o
  10   1   8       14.92       56.65     33.06 o
  11   1   8       51.79       78.36     42.06 o
  12   1   8     2092.32     2148.14    164.11 o
  13   1   8      458.25      675.14    153.72 o
 -16   2   8      646.06      746.96    125.08 o
 -15   2   8       80.97      205.58     81.11 o
 -14   2   8     1746.46     1997.74    124.14 o
 -13   2   8     2723.66     3022.27    153.16 o
 -12   2   8      333.92      319.10     57.19 o
 -11   2   8    13088.88    13209.08    496.66 o
 -10   2   8     3915.79     4099.95    134.11 o
  -9   2   8    28255.48    29159.96    794.82 o
  -8   2   8     7969.77     8351.45    242.86 o
  -7   2   8    45595.52    45916.03   1233.85 o
  -6   2   8      830.35      919.30     47.20 o
  -5   2   8    23728.12    23544.15    641.73 o
  -4   2   8     1239.06     1353.47     55.71 o
  -3   2   8     9116.08     8979.69    253.95 o
  -2   2   8     3887.50     3718.62    128.09 o
  -1   2   8     3275.32     3074.52    109.62 o
   0   2   8      674.54      795.12     55.03 o
   1   2   8     3713.95     4095.20    113.89 o
   2   2   8     4302.15     4371.31    120.16 o
   3   2   8      171.99      333.15     22.39 o
   4   2   8     3725.04     3822.19     90.13 o
   5   2   8     8505.89     8829.59    191.57 o
   6   2   8     1561.77     1496.90     48.64 o
   7   2   8    15109.16    15168.42    366.65 o
   8   2   8     1548.62     1736.80     70.02 o
   9   2   8    23946.81    24323.10    656.44 o
  10   2   8     3682.02     3818.60    131.44 o
  11   2   8    17705.90    18457.28    972.76 o
  12   2   8      261.52      325.97     75.28 o
  13   2   8     6211.17     6409.34    470.19 o
 -15   3   8     1329.19     1832.46    155.56 o
 -14   3   8     4030.63     3987.79    242.60 o
 -13   3   8      240.98      293.61    115.29 o
 -12   3   8     1584.57     1759.79    138.30 o
 -11   3   8      871.84      992.48     81.22 o
 -10   3   8     1548.15     1637.43     83.84 o
  -9   3   8     6024.43     6130.32    188.41 o
  -8   3   8     4832.67     4947.37    156.20 o
  -7   3   8       33.44      240.98     31.63 o
  -6   3   8      862.26     1049.62     52.02 o
  -5   3   8       25.99       63.04     26.09 o
  -4   3   8     2435.61     2447.23     95.87 o
  -3   3   8     2429.14     2560.64    111.43 o
  -2   3   8    21820.44    21609.07    743.62 o
  -1   3   8    19193.16    19124.51    586.65 o
   0   3   8    50577.43    49225.95   1300.21 o
   1   3   8    22136.79    22181.79    552.23 o
   2   3   8    53479.46    52286.28   1384.65 o
   3   3   8    12960.57    12450.80    320.50 o
   4   3   8     9271.85     9305.19    212.92 o
   5   3   8     3337.87     3536.51     87.24 o
   6   3   8     3542.12     3642.32    106.54 o
   7   3   8       13.62       56.85     25.62 o
   8   3   8      828.15      837.98     49.30 o
   9   3   8      223.99      255.85     37.97 o
  10   3   8      783.87      830.82     53.73 o
  11   3   8      127.42      186.34     45.36 o
  12   3   8       83.51      137.18     80.80 o
  13   3   8      149.57      221.70     90.74 o
 -15   4   8      364.38      421.50    101.48 o
 -14   4   8      367.77      520.44    100.32 o
 -13   4   8      988.24     1018.13    115.74 o
 -12   4   8     7033.29     7342.92    385.92 o
 -11   4   8       21.84      100.99     67.31 o
 -10   4   8    14375.90    14886.04    492.03 o
  -9   4   8      137.51      228.57     34.39 o
  -8   4   8    29309.29    29280.97    732.61 o
  -7   4   8     2462.10     2377.57    104.72 o
  -6   4   8    26262.41    25572.37    883.42 o
  -5   4   8     5355.51     5268.35    208.51 o
  -4   4   8    18926.08    18898.34    659.51 o
  -3   4   8     6407.98     6301.06    239.56 o
  -2   4   8     3070.34     2968.30    111.80 o
  -1   4   8     8048.32     7749.10    241.55 o
   0   4   8     2316.07     2511.72     94.32 o
   1   4   8      107.98      195.54     32.70 o
   2   4   8      369.82      467.38     40.68 o
   3   4   8     4098.51     3949.10    128.27 o
   4   4   8       49.02      106.12     24.58 o
   5   4   8     7186.07     7331.65    204.34 o
   6   4   8     2712.36     2864.28     91.05 o
   7   4   8      692.70      815.25     45.86 o
   8   4   8    25379.86    25638.33    645.10 o
   9   4   8      109.58      168.99     36.58 o
  10   4   8    21056.01    20893.18    649.56 o
  11   4   8      420.26      369.18     46.42 o
  12   4   8     9051.70     8281.72    396.61 o
 -15   5   8     6962.53     7855.99    429.44 o
 -14   5   8      154.02      237.20     90.28 o
 -13   5   8    13302.10    14373.60    700.03 o
 -12   5   8       46.98      -24.82     72.06 o
 -11   5   8    11847.10    12676.84    508.68 o
 -10   5   8      561.92      698.66     72.22 o
  -9   5   8     3538.11     3651.29    131.68 o
  -8   5   8     2746.64     2689.23    104.60 o
  -7   5   8     2731.72     2668.67    110.27 o
  -6   5   8      392.81      499.15     41.67 o
  -5   5   8    16075.03    16653.37    453.59 o
  -4   5   8        4.30      175.26     18.86 o
  -3   5   8     8155.70     8033.88    251.49 o
  -2   5   8     7240.91     7453.00    267.83 o
  -1   5   8    10048.06    10018.81    424.20 o
   0   5   8    10797.29    10570.78    466.61 o
   1   5   8     7368.36     7296.72    264.73 o
   2   5   8     4702.54     4560.72    176.21 o
   3   5   8    23281.16    22670.55    582.51 o
   4   5   8      834.85      900.85     46.44 o
   5   5   8    24376.28    24444.92    629.22 o
   6   5   8      638.49      746.88     49.20 o
   7   5   8    17402.27    17631.91    464.40 o
   8   5   8        0.55       25.81     38.97 o
   9   5   8     2028.59     1975.51     98.45 o
  10   5   8       19.39       54.96     38.46 o
  11   5   8      472.01      516.67     59.97 o
  12   5   8       54.48       64.93     51.11 o
 -14   6   8     1469.59     1589.17    162.10 o
 -13   6   8     2560.75     2650.71    206.03 o
 -12   6   8      656.04      904.70    121.66 o
 -11   6   8     1866.47     1932.13    164.38 o
 -10   6   8     1005.23      945.25    116.17 o
  -9   6   8     2696.50     2823.19    111.60 o
  -8   6   8      769.64      877.46     59.20 o
  -7   6   8     8869.96     8743.85    292.46 o
  -6   6   8     4256.09     4200.07    156.49 o
  -5   6   8    40728.86    40235.84   1377.03 o
  -4   6   8    22595.49    21735.21    761.30 o
  -3   6   8    28001.07    27715.93    930.48 o
  -2   6   8    12801.43    12192.50    423.94 o
  -1   6   8     7111.20     6696.77    245.70 o
   0   6   8       47.85      121.50     30.88 o
   1   6   8      577.33      528.66     48.10 o
   2   6   8     2015.53     1984.03     98.53 o
   3   6   8     6770.84     6695.29    221.82 o
   4   6   8     4203.88     4244.97    130.67 o
   5   6   8     7627.98     7659.59    216.40 o
   6   6   8     2532.95     2651.77    133.39 o
   7   6   8     7340.68     7219.83    279.67 o
   8   6   8     1365.53     1492.24    102.76 o
   9   6   8     5069.78     5031.17    225.38 o
  10   6   8      915.09      865.45     86.61 o
  11   6   8     3769.69     3542.56    156.83 o
  12   6   8     2065.09     2049.66    136.78 o
 -13   7   8     1432.36     1360.50    152.69 o
 -12   7   8     8470.17     8044.46    700.76 o
 -11   7   8     1858.74     1971.18    171.19 o
 -10   7   8     5574.02     5377.55    336.82 o
  -9   7   8       81.62      201.59     60.42 o
  -8   7   8      992.19      970.11     88.35 o
  -7   7   8      571.58      599.24     86.89 o
  -6   7   8     2206.99     2329.72    124.40 o
  -5   7   8     2530.84     2292.06    167.28 o
  -4   7   8    11089.15    10415.91    596.78 o
  -3   7   8      819.10      784.60     82.33 o
  -2   7   8    16252.05    15271.92    668.67 o
  -1   7   8      214.46      301.97     60.14 o
   0   7   8    11326.13    10719.96    544.03 o
   1   7   8     2671.72     2703.77    158.78 o
   2   7   8    12980.79    11656.38    519.99 o
   3   7   8      200.92      376.58     45.97 o
   4   7   8    23858.41    23774.69   1116.31 o
   5   7   8     3137.91     3272.77    227.61 o
   6   7   8    10527.73    10424.43    433.50 o
   7   7   8     2769.51     2728.59    147.79 o
   8   7   8     6028.98     5690.19    249.46 o
   9   7   8      605.00      582.81     77.60 o
  10   7   8      264.61      235.81     63.34 o
  11   7   8      315.30      286.39     67.86 o
 -13   8   8      231.27      482.29    116.58 o
 -12   8   8     1177.02     1075.49    155.22 o
 -11   8   8     4237.26     3920.19    264.63 o
 -10   8   8     5150.55     5251.33    372.99 o
  -9   8   8    13068.28    12318.26    569.57 o
  -8   8   8     6641.64     5995.40    250.24 o
  -7   8   8    13342.47    12432.04    462.29 o
  -6   8   8    15108.90    13780.70    560.29 o
  -5   8   8     4118.32     4227.53    340.59 o
  -4   8   8    10407.51    10188.94    470.47 o
  -3   8   8      475.51      531.78     76.70 o
  -2   8   8     2585.72     2424.17    179.33 o
  -1   8   8        9.29      107.14     56.36 o
   0   8   8     1643.34     1990.65    138.48 o
   1   8   8      468.58      605.86     76.72 o
   2   8   8       17.25      173.33     57.89 o
   3   8   8      937.29     1063.23     97.15 o
   4   8   8     3171.33     3174.47    172.08 o
   5   8   8       10.68      -20.20     50.71 o
   6   8   8     8641.16     8169.31    434.77 o
   7   8   8     7618.68     7137.03    298.78 o
   8   8   8     4466.98     4022.77    296.12 o
   9   8   8    10081.34     9952.62    399.49 o
  10   8   8     5463.66     5800.25    335.74 o
 -12   9   8      121.18       78.15    124.33 o
 -11   9   8      760.65      655.06    118.40 o
 -10   9   8       62.79      113.53     89.38 o
  -9   9   8     1792.31     1749.65    206.46 o
  -8   9   8      167.55      208.42     69.88 o
  -7   9   8     2893.82     2922.24    153.92 o
  -6   9   8       26.97      120.24     64.58 o
  -5   9   8        6.96      -29.24     53.85 o
  -4   9   8       22.47       93.03     67.06 o
  -3   9   8    10311.54     9623.44    451.82 o
  -2   9   8       55.71       74.03     97.96 o
  -1   9   8    25684.11    24331.67   1048.57 o
   0   9   8       87.23      174.71     63.91 o
   1   9   8    29696.87    27808.54   1189.23 o
   2   9   8      171.02      185.42     83.64 o
   3   9   8    15837.81    15626.15    693.66 o
   4   9   8      101.16      144.67    100.97 o
   5   9   8     5171.93     4956.58    385.80 o
   6   9   8        0.13       27.35     71.37 o
   7   9   8     1233.54     1321.61    116.50 o
   8   9   8       38.97       -5.61     57.58 o
   9   9   8      485.10      550.07    108.98 o
 -11  10   8     3016.02     2633.02    217.45 o
 -10  10   8     4158.74     3738.07    443.82 o
  -9  10   8     8338.37     7458.23    542.53 o
  -8  10   8     6589.28     5637.49    304.63 o
  -7  10   8     8952.45     8508.45    411.01 o
  -6  10   8     7251.89     7526.84    376.64 o
  -5  10   8     2950.22     2784.70    185.93 o
  -4  10   8     4789.81     4663.48    466.42 o
  -3  10   8      221.99      411.46     81.47 o
  -2  10   8     3363.79     3361.73    206.72 o
  -1  10   8      139.68      274.97     74.50 o
   0  10   8      563.32      560.77     91.93 o
   1  10   8      704.19      673.36     92.87 o
   2  10   8       10.99       66.28     64.15 o
   3  10   8       48.86       60.21     70.83 o
   4  10   8      433.64      512.39    134.12 o
   5  10   8      466.40      684.19    147.69 o
   6  10   8     3808.08     4163.88    267.30 o
   7  10   8     3986.78     4171.31    620.89 o
   8  10   8     4519.12     4871.72    551.57 o
  -9  11   8       63.96       73.84    117.55 o
  -8  11   8      208.35      247.15    132.62 o
  -7  11   8      285.73      468.68    143.17 o
  -6  11   8      498.18      522.39     96.81 o
  -5  11   8     1043.77     1174.34    158.99 o
  -4  11   8     2984.42     2970.25    290.85 o
  -3  11   8      256.95      473.19     92.13 o
  -2  11   8     6677.23     6699.57    346.31 o
  -1  11   8      241.59      267.86     82.03 o
   0  11   8     9290.18     9281.12    450.22 o
   1  11   8      250.02      262.62     79.39 o
   2  11   8     9897.63    10700.54    507.15 o
   3  11   8      132.49       78.36    108.51 o
   4  11   8     8211.75     8546.29    607.33 o
   5  11   8     1477.18     1954.60    238.11 o
   6  11   8     6888.71     7316.93    642.74 o
   7  11   8     1191.45     1345.62    157.48 o
  -7  12   8     4063.20     4305.55    379.77 o
  -6  12   8     2164.28     2159.55    253.18 o
  -5  12   8     5884.37     6468.01    346.31 o
  -4  12   8     3193.09     3501.44    229.10 o
  -3  12   8     7296.54     7921.88    403.33 o
  -2  12   8     2557.60     3051.68    209.90 o
  -1  12   8     4364.40     4935.47    414.43 o
   0  12   8       57.29      134.82    154.47 o
   1  12   8        0.17      111.72     78.08 o
   2  12   8      754.58      782.14    167.28 o
   3  12   8     1905.24     2248.47    257.70 o
   4  12   8     1174.24     1256.85    201.94 o
   5  12   8     3387.29     4248.28    384.29 o
  -4  13   8        7.10      163.36    108.51 o
  -3  13   8     2366.42     2630.40    293.87 o
  -2  13   8     1105.81     1311.72    143.81 o
  -1  13   8     2888.68     3082.55    234.34 o
   0  13   8     2162.00     2442.10    262.97 o
   1  13   8     4391.35     5315.25    441.56 o
 -15   0   9    10112.64     9697.23    488.77 o
 -13   0   9    19317.27    19289.74    897.82 o
 -11   0   9    33030.87    33472.33   1507.38 o
  -9   0   9     5098.60     5408.56    219.91 o
  -7   0   9      219.18      188.31     56.82 o
  -5   0   9     6033.20     6038.39    235.36 o
  -3   0   9     9961.31    10124.45    376.08 o
  -1   0   9    42451.83    43543.68   1804.63 o
   1   0   9     8532.50     9119.73    547.56 o
   3   0   9    15873.52    15871.75    568.13 o
   5   0   9    46777.53    50074.76   1922.32 o
   7   0   9    27984.35    28436.12   1002.31 o
   9   0   9     4772.16     5010.54    246.06 o
  11   0   9      343.96      480.74    140.15 o
  13   0   9     1111.48     1131.77    192.90 o
 -16   1   9      408.83      378.26    165.77 o
 -15   1   9      782.78      720.81     81.21 o
 -14   1   9       28.73       79.57     56.78 o
 -13   1   9     3439.14     3655.30    157.05 o
 -12   1   9     2656.43     2695.01    174.02 o
 -11   1   9      348.70      570.69    108.32 o
 -10   1   9     6122.58     6291.51    178.98 o
  -9   1   9      729.26      908.74     57.51 o
  -8   1   9    16263.31    16472.61    471.51 o
  -7   1   9     3364.21     3650.94    125.93 o
  -6   1   9    13698.77    13866.55    360.42 o
  -5   1   9     9278.29     9419.02    250.03 o
  -4   1   9    14182.12    13833.45    386.67 o
  -3   1   9    39273.63    38974.25   1051.47 o
  -2   1   9    23913.00    24116.98    716.21 o
  -1   1   9    37818.32    37993.09   1114.81 o
   0   1   9     7985.25     8238.72    257.70 o
   1   1   9      570.77      716.37     34.75 o
   2   1   9     2420.12     2570.94     81.99 o
   3   1   9     2150.43     2154.32     73.16 o
   4   1   9      452.87      593.52     30.50 o
   5   1   9     5327.70     5643.88    135.39 o
   6   1   9     4156.27     4078.16    133.20 o
   7   1   9     3899.53     3911.24    130.18 o
   8   1   9     6777.20     6962.52    209.49 o
   9   1   9     1079.68     1101.77     63.50 o
  10   1   9     6659.70     6803.70    226.78 o
  11   1   9      870.06      844.10     74.00 o
  12   1   9     5549.85     6264.40    328.74 o
  13   1   9     5156.83     5777.14    313.81 o
 -15   2   9      165.24      245.75     67.36 o
 -14   2   9    10209.83    10246.98    405.16 o
 -13   2   9       93.26      124.19     54.77 o
 -12   2   9    11235.85    11526.68    444.00 o
 -11   2   9     1434.94     1477.47     95.54 o
 -10   2   9     5596.69     5836.63    182.06 o
  -9   2   9       79.93      293.35     35.68 o
  -8   2   9     2998.57     2925.19    104.23 o
  -7   2   9     4151.09     4374.34    140.80 o
  -6   2   9     1636.04     1719.54     71.19 o
  -5   2   9     7970.91     7824.85    228.75 o
  -4   2   9     1777.51     1872.20     71.20 o
  -3   2   9     2237.32     2340.21     82.38 o
  -2   2   9    16166.03    15463.44    467.36 o
  -1   2   9     3950.50     3895.61    135.62 o
   0   2   9    45626.33    45763.30   1379.72 o
   1   2   9     8905.64     8494.50    222.22 o
   2   2   9    52730.87    51928.49   1278.44 o
   3   2   9     5210.69     5143.72    134.29 o
   4   2   9    32341.90    31561.98    736.26 o
   5   2   9        0.43       88.38     19.47 o
   6   2   9     9448.83     9406.58    251.09 o
   7   2   9      304.90      403.40     34.78 o
   8   2   9     3571.14     3713.99    119.98 o
   9   2   9      171.97      258.84     37.37 o
  10   2   9     2362.44     2628.60    109.14 o
  11   2   9      232.19      280.31     71.56 o
  12   2   9      162.67      227.90     92.42 o
 -15   3   9     2372.34     2391.22    185.39 o
 -14   3   9      167.67      113.96     79.99 o
 -13   3   9       52.73       95.35     73.50 o
 -12   3   9     1520.05     1569.83    106.70 o
 -11   3   9     7644.37     8438.38    336.59 o
 -10   3   9     5750.42     5821.45    208.34 o
  -9   3   9    22100.92    22562.47    624.82 o
  -8   3   9     8273.80     8809.12    259.76 o
  -7   3   9    35913.09    35225.78    957.98 o
  -6   3   9     4261.51     4447.90    247.97 o
  -5   3   9    21298.89    20944.32    629.55 o
  -4   3   9     4335.82     4766.22    186.07 o
  -3   3   9     7511.71     7924.44    260.37 o
  -2   3   9     1318.21     1437.95     65.72 o
  -1   3   9     4139.02     4360.18    152.37 o
   0   3   9     6072.08     6363.50    170.14 o
   1   3   9    11338.26    11500.88    295.73 o
   2   3   9      653.87      710.65     35.60 o
   3   3   9      575.50      659.36     36.54 o
   4   3   9      636.02      636.37     44.08 o
   5   3   9      457.79      515.49     32.84 o
   6   3   9       27.23       88.34     26.84 o
   7   3   9     3533.76     3668.26    110.42 o
   8   3   9     5502.60     5325.30    159.46 o
   9   3   9    13934.52    14612.92    408.73 o
  10   3   9     6252.34     6381.00    200.78 o
  11   3   9    16412.32    17021.21    740.93 o
  12   3   9     3333.69     3439.18    233.83 o
 -15   4   9     6468.83     7251.08    400.84 o
 -14   4   9     3135.70     3368.18    229.93 o
 -13   4   9     6809.71     7435.26    398.13 o
 -12   4   9     4258.97     4532.74    267.84 o
 -11   4   9     3598.95     3697.06    184.22 o
 -10   4   9     1182.95     1334.39     99.41 o
  -9   4   9     3876.51     4092.05    141.96 o
  -8   4   9        6.25       77.64     47.20 o
  -7   4   9     3028.10     3126.31    127.74 o
  -6   4   9     1616.13     1691.39     95.90 o
  -5   4   9      982.66     1024.82     73.52 o
  -4   4   9     2026.00     2279.87    112.23 o
  -3   4   9     4282.78     3974.91    166.17 o
  -2   4   9       16.46      174.98     38.11 o
  -1   4   9    27194.30    27446.34    731.90 o
   0   4   9       19.27       87.67     25.55 o
   1   4   9    71917.11    70115.61   1852.68 o
   2   4   9     2616.82     2600.08     90.88 o
   3   4   9    36934.49    35728.23    884.82 o
   4   4   9     5436.08     5516.93    156.63 o
   5   4   9     9527.75     9618.01    241.34 o
   6   4   9     7463.02     7292.37    190.85 o
   7   4   9     2708.12     2801.71     93.85 o
   8   4   9     2055.41     2188.11    105.65 o
   9   4   9     3433.57     3583.51    129.71 o
  10   4   9      131.55      120.79     39.91 o
  11   4   9      687.89      738.39     59.80 o
  12   4   9      359.85      414.11     98.68 o
 -14   5   9      632.06      761.67    121.81 o
 -13   5   9        7.63       44.18     97.20 o
 -12   5   9     2074.42     2391.48    184.24 o
 -11   5   9     1921.20     2186.69    223.04 o
 -10   5   9     6529.90     7307.89    265.84 o
  -9   5   9     3201.19     3466.27    127.95 o
  -8   5   9     4783.75     5075.07    169.72 o
  -7   5   9     6176.25     6395.57    223.15 o
  -6   5   9    18126.27    18195.76    570.73 o
  -5   5   9     2707.79     2931.52     97.06 o
  -4   5   9    41913.48    41557.87   1204.67 o
  -3   5   9      127.93      269.83     31.23 o
  -2   5   9    41400.25    40185.69   1166.82 o
  -1   5   9      100.37      210.73     30.78 o
   0   5   9    12737.73    13240.62    400.96 o
   1   5   9     1516.73     1423.22     82.90 o
   2   5   9      591.93      531.26     42.13 o
   3   5   9      695.25      675.35     45.53 o
   4   5   9     7243.73     7129.33    218.02 o
   5   5   9      773.13      831.39     54.20 o
   6   5   9     5059.05     5375.92    174.22 o
   7   5   9     2058.39     2079.42     79.06 o
   8   5   9     3671.41     3694.20    132.90 o
   9   5   9     3373.99     3356.11    125.07 o
  10   5   9     4848.25     4907.22    195.22 o
  11   5   9     2486.60     2526.03    117.44 o
  12   5   9     4080.68     3694.72    209.10 o
 -14   6   9     9220.99     9912.77    524.97 o
 -13   6   9     2937.01     3279.42    238.60 o
 -12   6   9    12676.24    12524.22    630.76 o
 -11   6   9     4041.66     4713.14    286.88 o
 -10   6   9     7639.94     7934.58    423.25 o
  -9   6   9     1370.75     1446.24     88.08 o
  -8   6   9      637.78      790.31     57.58 o
  -7   6   9       24.89       49.26     29.89 o
  -6   6   9     1592.22     1673.17     81.28 o
  -5   6   9     1986.51     2221.64    119.41 o
  -4   6   9     6434.49     6466.37    211.34 o
  -3   6   9      332.57      402.86     36.25 o
  -2   6   9     7782.79     7613.72    277.60 o
  -1   6   9     1709.31     1691.46     86.42 o
   0   6   9     4635.99     4871.82    189.40 o
   1   6   9     4669.48     4778.37    187.63 o
   2   6   9    14016.49    13643.06    476.30 o
   3   6   9     2148.29     2116.42     93.65 o
   4   6   9    21503.09    21500.04    592.63 o
   5   6   9     6359.21     6580.31    212.88 o
   6   6   9    15042.74    15624.53    616.20 o
   7   6   9     6489.00     6242.51    221.57 o
   8   6   9    10580.65    10427.80    408.94 o
   9   6   9     1804.31     1929.15    103.57 o
  10   6   9     1281.57     1421.98     87.20 o
  11   6   9        3.91       92.38     43.99 o
 -13   7   9      530.40      730.60    126.68 o
 -12   7   9      125.92      199.24     95.59 o
 -11   7   9     2822.14     2856.57    215.54 o
 -10   7   9      382.26      617.57    190.64 o
  -9   7   9     6115.60     6227.75    275.56 o
  -8   7   9      947.57      978.69     81.74 o
  -7   7   9    13268.74    12391.10    459.64 o
  -6   7   9     2432.26     2397.86    128.75 o
  -5   7   9    30609.29    29664.94   1031.90 o
  -4   7   9     2822.86     2816.37    140.43 o
  -3   7   9    21822.12    20399.73    922.29 o
  -2   7   9     5188.80     5126.12    260.54 o
  -1   7   9    13128.57    12703.41    444.55 o
   0   7   9     1101.37     1194.39     90.77 o
   1   7   9      946.66     1068.00    111.65 o
   2   7   9      657.86      673.01     73.73 o
   3   7   9        5.52       96.21     38.87 o
   4   7   9     3824.55     3486.47    159.88 o
   5   7   9     3285.41     3361.89    178.74 o
   6   7   9     1112.23     1168.95    115.92 o
   7   7   9     5125.29     4793.11    219.38 o
   8   7   9      182.64      358.72     67.82 o
   9   7   9     5205.26     4836.19    226.17 o
  10   7   9      168.45      208.48     52.05 o
 -12   8   9       53.52      194.03     99.92 o
 -11   8   9     4108.80     4068.37    272.98 o
 -10   8   9      798.51      785.67    121.81 o
  -9   8   9     1282.25     1076.80    115.17 o
  -8   8   9     3525.87     3775.48    179.47 o
  -7   8   9       65.69      162.74     52.75 o
  -6   8   9     1615.82     1658.86    106.97 o
  -5   8   9       44.28      117.56     50.33 o
  -4   8   9      139.09       67.88     59.65 o
  -3   8   9     2547.98     2377.26    157.15 o
  -2   8   9     3980.41     3979.00    219.52 o
  -1   8   9     6796.48     6402.54    316.48 o
   0   8   9    16216.07    15484.55    913.25 o
   1   8   9     4975.38     5025.53    261.07 o
   2   8   9    14882.02    14185.81    631.90 o
   3   8   9    13780.18    13378.87    598.81 o
   4   8   9     4984.91     5090.37    293.32 o
   5   8   9     9943.50     9584.88    484.28 o
   6   8   9      967.46      962.33    180.84 o
   7   8   9     5899.91     5881.18    260.32 o
   8   8   9       71.67       97.89     58.98 o
   9   8   9     1251.43     1279.71    127.81 o
  10   8   9      525.00      505.09     83.13 o
 -12   9   9      832.38     1127.25    257.70 o
 -11   9   9       25.31      -63.31     78.56 o
 -10   9   9     9487.17     9020.04    488.77 o
  -9   9   9      117.75      155.22    111.52 o
  -8   9   9    20041.21    18124.67    863.52 o
  -7   9   9       90.24      234.82     59.78 o
  -6   9   9    14419.52    13866.96    514.79 o
  -5   9   9      337.58      460.48     83.65 o
  -4   9   9     6290.70     6090.03    390.32 o
  -3   9   9       32.47       85.18     62.84 o
  -2   9   9     4878.20     4649.47    253.08 o
  -1   9   9     1415.84     1281.04    116.68 o
   0   9   9     2206.58     2385.32    160.90 o
   1   9   9      273.85      279.34     71.88 o
   2   9   9     2408.48     2647.26    252.43 o
   3   9   9      273.64      243.12     68.07 o
   4   9   9     1598.72     1262.88    173.31 o
   5   9   9      114.37      172.75     77.21 o
   6   9   9     1879.50     2201.22    173.82 o
   7   9   9       79.73      121.37     59.88 o
   8   9   9     7386.49     7795.25    331.82 o
   9   9   9       63.37        7.01     80.45 o
 -10  10   9      202.33      194.05    100.27 o
  -9  10   9     1991.33     1930.49    230.57 o
  -8  10   9      253.08      317.55     82.13 o
  -7  10   9       69.17      125.32     57.70 o
  -6  10   9     1516.04     1432.97    242.63 o
  -5  10   9      340.74      485.01    206.46 o
  -4  10   9     1270.08     1155.69    119.85 o
  -3  10   9     2418.75     2341.01    165.64 o
  -2  10   9     4021.66     3916.64    341.34 o
  -1  10   9     4480.93     4493.99    251.43 o
   0  10   9    12889.63    12813.91    587.67 o
   1  10   9     4821.90     4704.67    258.41 o
   2  10   9    10840.51    11286.38    525.30 o
   3  10   9     7454.44     7388.90    528.96 o
   4  10   9     3400.69     3529.43    316.47 o
   5  10   9     4983.22     5221.99    309.17 o
   6  10   9     1131.43     1035.93    127.82 o
   7  10   9     4473.82     4726.54    296.96 o
  -9  11   9     3751.56     3993.59    360.18 o
  -8  11   9      238.39      176.32    129.60 o
  -7  11   9     4922.23     4874.98    425.73 o
  -6  11   9      239.86      294.36     87.87 o
  -5  11   9     7474.48     7768.69    394.81 o
  -4  11   9     1460.58     1431.42    136.93 o
  -3  11   9    12303.39    12062.10    565.82 o
  -2  11   9     2574.24     2992.74    201.39 o
  -1  11   9     9556.10     9948.31    479.00 o
   0  11   9      314.55      491.03    107.00 o
   1  11   9     2257.50     2453.99    176.28 o
   2  11   9      121.59       37.68    108.51 o
   3  11   9      751.30      730.90    158.24 o
   4  11   9      709.74      908.73    170.29 o
   5  11   9     1812.86     2109.82    247.15 o
   6  11   9      579.19      787.82    123.56 o
  -7  12   9       28.32       71.97     69.09 o
  -6  12   9      512.10      450.60    152.21 o
  -5  12   9      542.35      655.20    114.53 o
  -4  12   9     2362.87     2753.15    199.78 o
  -3  12   9      475.48      561.28    123.58 o
  -2  12   9     2198.37     2320.06    178.43 o
  -1  12   9      305.08      322.12     92.87 o
   0  12   9     3371.81     3699.99    234.18 o
   1  12   9     2697.47     3365.70    219.89 o
   2  12   9     3554.19     4224.17    370.73 o
   3  12   9     2150.56     2564.94    277.29 o
   4  12   9     5680.51     6603.75    512.39 o
  -1  13   9      265.09      304.42    137.14 o
 -14   0  10     2322.67     2498.30    335.31 o
 -12   0  10      247.41      601.63    231.33 o
 -10   0  10      534.12      855.91    121.14 o
  -8   0  10    12261.20    11868.88    991.83 o
  -6   0  10    29749.10    27973.99   2002.13 o
  -4   0  10    46057.19    47901.84   2126.37 o
  -2   0  10    71476.55    67396.40   2781.81 o
   0   0  10    45880.73    45962.68   1904.80 o
   2   0  10      621.00      833.84     64.30 o
   4   0  10     1530.13     1566.47     91.27 o
   6   0  10     5717.94     6036.42    244.37 o
   8   0  10     9107.39     9193.85    410.56 o
  10   0  10     4991.46     5035.12    399.36 o
  12   0  10     5480.78     5925.59    453.61 o
 -15   1  10     5589.89     5737.49    255.79 o
 -14   1  10     5519.61     6130.91    264.73 o
 -13   1  10     6253.89     6020.46    550.59 o
 -12   1  10    16674.57    16826.54    557.26 o
 -11   1  10     4890.07     4919.95    189.02 o
 -10   1  10    16557.23    17030.31    443.99 o
  -9   1  10     9336.98     9122.31    249.16 o
  -8   1  10     4970.12     4872.92    144.37 o
  -7   1  10     5893.52     5885.62    179.16 o
  -6   1  10     2294.80     2392.24     84.36 o
  -5   1  10      562.04      542.77     37.45 o
  -4   1  10    11145.29    11387.23    323.38 o
  -3   1  10     1177.04     1265.85     79.72 o
  -2   1  10     1769.81     1731.89     78.32 o
  -1   1  10     5857.55     5577.58    184.79 o
   0   1  10      717.55      746.03     40.01 o
   1   1  10    17697.99    17335.76    491.33 o
   2   1  10      747.33      724.85     39.56 o
   3   1  10    22322.56    21388.18    539.55 o
   4   1  10    11925.67    11881.40    284.33 o
   5   1  10    12930.75    13168.59    379.24 o
   6   1  10    18606.43    18997.45    483.42 o
   7   1  10     6773.28     7147.19    216.02 o
   8   1  10    14294.92    15128.66    476.39 o
   9   1  10     2442.35     2553.39    109.52 o
  10   1  10     1148.41     1230.46     72.70 o
  11   1  10     1290.52     1229.99     90.93 o
  12   1  10        9.57       57.97     88.83 o
 -15   2  10     1337.69     1490.88    124.22 o
 -14   2  10     1578.18     1705.40    115.61 o
 -13   2  10       26.06       45.13     56.00 o
 -12   2  10      176.15      202.99     56.84 o
 -11   2  10     1462.07     1579.62    101.83 o
 -10   2  10     1289.84     1279.43     65.36 o
  -9   2  10    15400.13    15599.96    440.46 o
  -8   2  10     8298.01     8068.86    240.41 o
  -7   2  10    32857.25    32236.05    880.29 o
  -6   2  10     3225.62     3387.46    130.64 o
  -5   2  10    34092.00    33274.36    905.91 o
  -4   2  10       94.07      118.63     30.33 o
  -3   2  10    25865.03    24730.29    737.68 o
  -2   2  10     5699.16     5713.82    190.64 o
  -1   2  10    21558.60    21639.78    647.26 o
   0   2  10      413.96      407.02     36.58 o
   1   2  10    14253.60    14324.00    393.67 o
   2   2  10     2069.49     2228.35     81.06 o
   3   2  10     3861.43     3870.39    107.60 o
   4   2  10     2992.93     2931.54     87.83 o
   5   2  10       38.66      161.59     25.20 o
   6   2  10     2153.46     2249.74     83.04 o
   7   2  10     5959.26     6183.24    176.91 o
   8   2  10      336.63      418.86     40.56 o
   9   2  10    11662.65    12391.34    353.11 o
  10   2  10     2744.84     3052.03    125.46 o
  11   2  10    10013.49    10881.45    405.77 o
  12   2  10     2483.86     2857.28    203.00 o
 -15   3  10      734.78      838.34    118.39 o
 -14   3  10     4960.01     5036.15    296.47 o
 -13   3  10     2304.88     2490.74    184.29 o
 -12   3  10     5322.06     5671.25    249.24 o
 -11   3  10     3389.57     3630.24    177.55 o
 -10   3  10     3371.08     3365.51    140.08 o
  -9   3  10     2498.36     2693.10    105.23 o
  -8   3  10     7525.51     7852.84    237.22 o
  -7   3  10     2534.40     2585.26    105.71 o
  -6   3  10    10895.49    11146.61    321.01 o
  -5   3  10      179.88      265.38     37.42 o
  -4   3  10     1320.53     1417.04     65.21 o
  -3   3  10       69.56      167.82     24.84 o
  -2   3  10     6406.26     6333.70    255.82 o
  -1   3  10     5591.39     5559.60    190.71 o
   0   3  10    14597.82    14025.88    386.63 o
   1   3  10     9474.74     9498.34    248.61 o
   2   3  10    30491.18    29517.26    735.33 o
   3   3  10     6950.52     6956.72    190.20 o
   4   3  10    27530.57    26613.89    667.68 o
   5   3  10     2831.24     2854.21     97.36 o
   6   3  10     9596.11     9327.51    252.12 o
   7   3  10     3289.38     3271.62    111.08 o
   8   3  10     1203.80     1239.95     66.89 o
   9   3  10     1139.07     1168.27     65.73 o
  10   3  10     2643.29     2884.24    115.36 o
  11   3  10      214.09      280.19     56.12 o
  12   3  10      549.31      559.76     89.36 o
 -15   4  10       49.95      110.93     91.72 o
 -14   4  10     2425.54     2672.02    205.31 o
 -13   4  10      129.27      105.87     84.93 o
 -12   4  10       23.20      110.12     77.41 o
 -11   4  10      433.90      397.84     69.26 o
 -10   4  10    12506.45    12922.31    433.93 o
  -9   4  10       62.88       87.99     39.17 o
  -8   4  10    30240.19    30402.78    943.64 o
  -7   4  10      112.84      166.25     38.88 o
  -6   4  10    21121.17    20788.28    728.83 o
  -5   4  10     4179.51     3865.39    167.01 o
  -4   4  10    20544.77    19631.70    688.51 o
  -3   4  10    10753.64    10930.53    423.98 o
  -2   4  10    10607.38    10703.31    299.90 o
  -1   4  10     4035.87     4041.55    127.16 o
   0   4  10     4921.83     4756.39    133.62 o
   1   4  10     1520.61     1558.73     64.55 o
   2   4  10    15874.71    15771.72    435.21 o
   3   4  10      347.69      406.32     34.18 o
   4   4  10     5282.05     5050.06    146.95 o
   5   4  10     2256.38     2320.44     94.03 o
   6   4  10     1525.56     1551.86     68.95 o
   7   4  10       19.47       71.46     31.66 o
   8   4  10     7438.04     7596.94    230.20 o
   9   4  10        6.55       70.68     37.56 o
  10   4  10    11433.44    11714.76    340.91 o
  11   4  10      129.99      146.33     68.23 o
 -14   5  10       97.68      333.47    102.45 o
 -13   5  10    10673.02    12074.28    610.36 o
 -12   5  10      295.12      323.07     93.26 o
 -11   5  10    22977.51    23099.38   1081.56 o
 -10   5  10      578.61      570.70     73.13 o
  -9   5  10     8936.37     9269.23    287.01 o
  -8   5  10      746.80      858.90     56.09 o
  -7   5  10     1655.95     1742.93    148.13 o
  -6   5  10     2365.23     2404.05    104.37 o
  -5   5  10      542.62      586.83     34.46 o
  -4   5  10     1067.18     1133.73     60.49 o
  -3   5  10     2137.07     2096.34     89.84 o
  -2   5  10     2396.51     2642.03    104.11 o
  -1   5  10     3242.03     3335.49    123.30 o
   0   5  10     1182.77     1261.52     65.66 o
   1   5  10     5697.79     5731.09    174.68 o
   2   5  10     6856.11     6928.19    205.94 o
   3   5  10    12200.88    11998.68    316.58 o
   4   5  10     3922.38     3815.49    122.21 o
   5   5  10    24565.12    23683.89    663.07 o
   6   5  10      146.39      197.36     34.44 o
   7   5  10    18126.07    18159.95    513.28 o
   8   5  10        7.70       55.86     38.81 o
   9   5  10     9669.53     9710.06    289.51 o
  10   5  10      508.42      473.13     56.66 o
  11   5  10      284.45      282.46     66.52 o
 -14   6  10        4.23       41.70    131.11 o
 -13   6  10      290.34      291.26    105.34 o
 -12   6  10      401.52      689.74    118.39 o
 -11   6  10      942.65     1267.09    333.05 o
 -10   6  10     1128.54     1366.40    198.93 o
  -9   6  10      956.25     1067.76     95.93 o
  -8   6  10     1176.58     1137.28     78.80 o
  -7   6  10     9314.50     8837.44    342.20 o
  -6   6  10     3831.49     4011.13    216.21 o
  -5   6  10    24782.40    25418.59    751.65 o
  -4   6  10     6165.90     6315.02    209.21 o
  -3   6  10    26203.07    25194.47    744.65 o
  -2   6  10    12335.36    12332.74    380.15 o
  -1   6  10    17546.97    17602.48    529.66 o
   0   6  10     5362.41     5345.80    182.35 o
   1   6  10     6244.12     6188.36    234.62 o
   2   6  10      742.08      801.77     73.96 o
   3   6  10      642.27      737.25     62.21 o
   4   6  10     1264.64     1281.54     67.42 o
   5   6  10     2977.31     2877.75    192.53 o
   6   6  10      607.16      590.93     55.85 o
   7   6  10     3220.46     3155.14    121.01 o
   8   6  10     1203.46     1239.34     82.62 o
   9   6  10     2021.25     2057.60    109.32 o
  10   6  10      861.34     1114.60     87.61 o
 -13   7  10     1116.67     1041.25    217.01 o
 -12   7  10     8023.45     8718.30    473.87 o
 -11   7  10     2199.66     2377.89    196.96 o
 -10   7  10    14050.08    14338.15    705.55 o
  -9   7  10      875.92      941.91     95.60 o
  -8   7  10     7543.23     7157.28    292.27 o
  -7   7  10      127.68      249.98     56.81 o
  -6   7  10      585.36      732.42     73.54 o
  -5   7  10     2110.64     2121.63    122.05 o
  -4   7  10     2318.92     2303.65    128.01 o
  -3   7  10     3255.75     3257.61    139.67 o
  -2   7  10     1428.28     1489.82     73.79 o
  -1   7  10     2051.54     1912.79     97.93 o
   0   7  10     4957.35     5112.80    233.14 o
   1   7  10     2826.26     2971.98    134.43 o
   2   7  10    13835.46    13790.03    562.81 o
   3   7  10      373.21      442.46     44.85 o
   4   7  10    18458.57    17854.96    762.62 o
   5   7  10     1579.57     1795.78    107.10 o
   6   7  10    16777.90    16119.27    763.00 o
   7   7  10     2667.53     2728.45    152.88 o
   8   7  10     9720.82     9932.29    339.82 o
   9   7  10      848.41      998.19     97.23 o
  10   7  10     1271.03     1214.65    117.46 o
 -12   8  10      268.05      194.17    103.39 o
 -11   8  10      833.27      977.28    139.63 o
 -10   8  10     1054.70     1108.09    168.79 o
  -9   8  10     5694.01     5839.77    412.92 o
  -8   8  10     6264.03     6315.65    267.24 o
  -7   8  10    12903.48    12993.12    486.65 o
  -6   8  10    17233.61    16408.53    599.17 o
  -5   8  10     9664.16     9188.21    358.17 o
  -4   8  10     8173.05     7756.44    310.00 o
  -3   8  10     1992.81     1928.85    139.55 o
  -2   8  10     8667.82     8111.90    389.46 o
  -1   8  10      201.35      222.07     66.44 o
   0   8  10     6247.57     6286.84    314.89 o
   1   8  10     2933.28     3055.94    269.76 o
   2   8  10      820.99      945.69    104.74 o
   3   8  10     4792.32     4665.23    248.12 o
   4   8  10       85.03      267.21     73.44 o
   5   8  10      708.93      795.61    103.22 o
   6   8  10      233.91      240.93     78.83 o
   7   8  10     1694.11     1627.76    117.57 o
   8   8  10     2899.84     3224.97    290.57 o
   9   8  10     3912.41     4154.34    177.55 o
 -11   9  10     2862.03     2906.74    381.28 o
 -10   9  10       22.33      -33.02     86.83 o
  -9   9  10     7603.14     8027.88    574.17 o
  -8   9  10       23.86      -19.70     62.42 o
  -7   9  10     3810.21     3931.65    195.76 o
  -6   9  10      173.53      262.23     63.73 o
  -5   9  10     3358.31     3268.41    168.20 o
  -4   9  10        1.34      -14.97     62.54 o
  -3   9  10      290.29      234.48     73.44 o
  -2   9  10      135.05      128.60     68.57 o
  -1   9  10     7193.45     7013.20    350.06 o
   0   9  10      100.95      279.11     75.30 o
   1   9  10    19731.38    19262.99    846.64 o
   2   9  10       47.74      101.07     63.51 o
   3   9  10    19536.55    18916.07   1184.52 o
   4   9  10        9.26       81.37     67.61 o
   5   9  10     9445.43     9437.59    485.13 o
   6   9  10        5.94      131.68     85.90 o
   7   9  10     3903.82     4113.64    274.45 o
   8   9  10        8.01       12.08     59.64 o
 -10  10  10      907.79      946.66    324.76 o
  -9  10  10     8127.03     8178.58    590.75 o
  -8  10  10     3402.66     3196.92    213.56 o
  -7  10  10    12340.52    12427.53    814.65 o
  -6  10  10     6953.14     6734.43    286.24 o
  -5  10  10     3038.45     2735.44    153.88 o
  -4  10  10     8268.64     8439.87    416.12 o
  -3  10  10     1045.74     1018.10    114.55 o
  -2  10  10     6139.64     5890.67    363.94 o
  -1  10  10     1151.87     1076.89    120.56 o
   0  10  10     5375.08     5401.23    333.05 o
   1  10  10     1507.78     1528.35    134.15 o
   2  10  10      620.97      622.39     96.22 o
   3  10  10     1581.25     1466.33    192.90 o
   4  10  10      227.45      229.07    125.08 o
   5  10  10     1012.32     1005.96    126.25 o
   6  10  10      519.20      613.68    180.09 o
   7  10  10      751.01      670.34    119.34 o
  -8  11  10     2575.30     2364.51    265.23 o
  -7  11  10      545.31      329.49     96.45 o
  -6  11  10      103.46      164.53     62.75 o
  -5  11  10      951.17      916.63    117.20 o
  -4  11  10       28.15       23.34     76.70 o
  -3  11  10      333.30      455.87     97.50 o
  -2  11  10     1996.54     1952.19    167.28 o
  -1  11  10       30.24      183.06     81.10 o
   0  11  10     3665.62     3949.90    266.74 o
   1  11  10      679.76      561.65    137.14 o
   2  11  10     5516.82     5738.72    449.09 o
   3  11  10        8.70       19.59    114.53 o
   4  11  10     8055.34     8947.16    638.98 o
   5  11  10      208.43      261.47     98.04 o
  -6  12  10     1088.83     1172.01    210.98 o
  -5  12  10     6077.10     6479.02    473.20 o
  -4  12  10     4204.85     4587.94    274.87 o
  -3  12  10     9635.15    10684.63    518.93 o
  -2  12  10     3537.57     3898.42    247.20 o
  -1  12  10    11182.21    11764.71    561.01 o
   0  12  10     1389.90     1755.00    155.41 o
   1  12  10     2480.41     3069.79    308.94 o
   2  12  10      518.84      706.79    165.77 o
 -15   0  11     5914.86     6147.18    341.76 o
 -13   0  11    19281.86    19316.97    913.25 o
 -11   0  11    23312.41    23043.81   1060.12 o
  -9   0  11    22921.80    23013.73    836.55 o
  -7   0  11    13015.39    12752.48    477.59 o
  -5   0  11      420.95      485.45     45.83 o
  -3   0  11     3035.71     2905.61    160.87 o
  -1   0  11      653.31      648.36     65.97 o
   1   0  11     1919.12     2207.51    167.85 o
   3   0  11    13840.70    13544.76    495.53 o
   5   0  11    22817.77    23005.71    821.59 o
   7   0  11    28606.00    29642.71   1050.22 o
   9   0  11    26405.93    27384.59   1134.27 o
  11   0  11     3511.50     3741.92    330.04 o
 -15   1  11        2.27       36.15     61.27 o
 -14   1  11      252.78      289.28     69.34 o
 -13   1  11      338.81      508.87     94.25 o
 -12   1  11      252.34      303.72     61.68 o
 -11   1  11      222.09      258.73     50.44 o
 -10   1  11     1533.28     1815.41    106.26 o
  -9   1  11       98.43      168.85     32.38 o
  -8   1  11     3558.40     3522.57    113.13 o
  -7   1  11      317.17      358.94     33.27 o
  -6   1  11    12171.86    11673.05    334.71 o
  -5   1  11    14055.98    13970.10    395.40 o
  -4   1  11    19361.89    18958.37    526.85 o
  -3   1  11    32527.70    32175.48    876.24 o
  -2   1  11    22660.98    20911.05    627.86 o
  -1   1  11    36027.87    35260.25   1041.16 o
   0   1  11    20373.19    20556.22    568.11 o
   1   1  11     7570.81     7463.17    204.27 o
   2   1  11     1820.68     1821.11     69.76 o
   3   1  11      127.06      187.90     28.65 o
   4   1  11      447.18      551.48     41.42 o
   5   1  11     4029.96     3876.15    122.33 o
   6   1  11      408.55      452.82     40.89 o
   7   1  11      522.60      608.27     51.03 o
   8   1  11      408.75      479.63     49.83 o
   9   1  11      360.71      348.35     48.78 o
  10   1  11     4729.25     4867.10    201.67 o
  11   1  11      218.70      195.65     94.09 o
 -15   2  11      966.37     1164.86    120.76 o
 -14   2  11    12148.86    12619.42    492.41 o
 -13   2  11      160.31      198.07     62.68 o
 -12   2  11    10063.82     9947.77    394.79 o
 -11   2  11     1236.84     1280.85    109.02 o
 -10   2  11     8751.35     8686.51    261.70 o
  -9   2  11      283.21      337.77     42.22 o
  -8   2  11    17035.16    17058.26    479.80 o
  -7   2  11     3863.28     3908.83    132.88 o
  -6   2  11    12569.45    12142.46    348.06 o
  -5   2  11     4233.64     4348.97    142.14 o
  -4   2  11     3416.37     3425.76    117.20 o
  -3   2  11     1590.78     1428.12     72.40 o
  -2   2  11     2222.51     2277.69     96.21 o
  -1   2  11     2537.37     2566.57    103.56 o
   0   2  11    15070.52    14975.27    471.23 o
   1   2  11     7150.88     6948.78    204.35 o
   2   2  11    20277.16    19435.11    493.24 o
   3   2  11     5971.24     5873.54    165.94 o
   4   2  11    17544.19    17253.01    442.52 o
   5   2  11     1201.88     1206.81     58.74 o
   6   2  11    19980.57    19843.38    544.65 o
   7   2  11     1683.97     1589.65     78.46 o
   8   2  11    12636.46    12896.39    399.14 o
   9   2  11       60.57       91.88     48.29 o
  10   2  11     6990.32     7247.20    244.31 o
  11   2  11       89.52       79.92     77.78 o
 -15   3  11     4550.82     4991.10    304.14 o
 -14   3  11     1131.65     1214.03    139.40 o
 -13   3  11     1941.30     2107.93    132.69 o
 -12   3  11      326.75      388.79     71.01 o
 -11   3  11      524.01      698.51     77.08 o
 -10   3  11      190.86      166.11     39.54 o
  -9   3  11    10084.67    10515.69    311.05 o
  -8   3  11     7737.02     7859.33    247.17 o
  -7   3  11    18169.41    18346.76    515.60 o
  -6   3  11     7029.77     7244.08    227.73 o
  -5   3  11    17546.11    16999.17    520.86 o
  -4   3  11     4886.98     4937.15    221.40 o
  -3   3  11    19676.03    19336.40    678.08 o
  -2   3  11     6204.21     6368.23    247.10 o
  -1   3  11     6104.52     6053.15    207.81 o
   0   3  11      404.20      456.55     37.22 o
   1   3  11     8344.09     8377.79    241.53 o
   2   3  11     3357.32     3384.59    103.84 o
   3   3  11     7107.68     7134.24    184.32 o
   4   3  11     4944.19     4814.01    142.07 o
   5   3  11     5536.55     5414.49    159.71 o
   6   3  11        6.15       62.64     30.65 o
   7   3  11      545.01      658.41     51.09 o
   8   3  11     1810.22     1794.33     84.56 o
   9   3  11     4619.59     4924.77    164.97 o
  10   3  11     1864.38     1854.76     89.94 o
  11   3  11     9245.17    10427.55    392.98 o
 -14   4  11      782.62      926.55    128.52 o
 -13   4  11     8938.34     9485.22    493.54 o
 -12   4  11     4166.58     4779.15    400.87 o
 -11   4  11     6700.14     6961.69    375.19 o
 -10   4  11     3441.71     3930.82    264.51 o
  -9   4  11     7683.49     8004.68    278.29 o
  -8   4  11     2514.06     2661.79    120.96 o
  -7   4  11     8502.39     8506.73    290.73 o
  -6   4  11      893.11     1041.75     76.82 o
  -5   4  11    15197.54    14587.36    524.94 o
  -4   4  11      866.78      988.45     60.09 o
  -3   4  11     2507.22     2446.65    103.72 o
  -2   4  11     1858.42     1965.31     75.50 o
  -1   4  11     7596.35     7734.52    206.97 o
   0   4  11      439.29      515.71     30.90 o
   1   4  11    37299.63    36455.21   1095.14 o
   2   4  11      155.01      166.24     29.46 o
   3   4  11    24424.86    23717.65    661.04 o
   4   4  11     3513.52     3256.69    106.73 o
   5   4  11    12818.17    12490.03    365.15 o
   6   4  11     3032.66     3099.78    118.53 o
   7   4  11    10301.65    10305.07    301.07 o
   8   4  11     3956.85     4143.75    146.11 o
   9   4  11     3916.63     4132.16    148.37 o
  10   4  11     1353.06     1362.28     82.45 o
  11   4  11     3192.72     3558.94    158.38 o
 -14   5  11       92.30       40.58     92.06 o
 -13   5  11      611.32      581.85    116.71 o
 -12   5  11      265.76      217.16     94.77 o
 -11   5  11       21.70      194.74    107.00 o
 -10   5  11      146.44      199.74     60.22 o
  -9   5  11     1363.45     1649.98     94.63 o
  -8   5  11     3271.08     3683.65    154.58 o
  -7   5  11     6508.63     6553.08    238.89 o
  -6   5  11     7932.76     8104.83    274.80 o
  -5   5  11     2413.16     2603.31    132.84 o
  -4   5  11    28137.98    28711.80    845.97 o
  -3   5  11     1907.54     2042.01     90.68 o
  -2   5  11    35198.84    34614.16   1010.95 o
  -1   5  11      160.16      233.68     36.82 o
   0   5  11    18223.60    17949.76    538.26 o
   1   5  11      259.20      407.69     41.53 o
   2   5  11     7105.21     6787.48    203.85 o
   3   5  11     2606.25     2630.19     92.58 o
   4   5  11      100.49      158.30     36.18 o
   5   5  11     1231.25     1260.57     68.73 o
   6   5  11      517.26      650.96     52.95 o
   7   5  11       63.74       62.35     38.44 o
   8   5  11     1874.60     2019.47     94.75 o
   9   5  11      665.63      738.23     59.98 o
  10   5  11     2039.19     2214.83    102.45 o
 -13   6  11     3097.86     3553.31    373.74 o
 -12   6  11    13643.74    13646.74    681.61 o
 -11   6  11     6806.82     7254.63    402.06 o
 -10   6  11    17187.62    17709.48    852.70 o
  -9   6  11     2922.92     3334.19    149.99 o
  -8   6  11     8238.83     8159.16    290.62 o
  -7   6  11      636.74      768.01     77.02 o
  -6   6  11     1908.99     1795.22    111.01 o
  -5   6  11       25.97       78.54     37.85 o
  -4   6  11      796.26      843.75     88.53 o
  -3   6  11      129.85      135.80     33.32 o
  -2   6  11      734.22      809.63     54.36 o
  -1   6  11      399.34      484.57     44.68 o
   0   6  11     2671.82     2649.60    109.28 o
   1   6  11     1583.74     1798.10     86.95 o
   2   6  11     5689.83     5844.31    182.10 o
   3   6  11     2485.24     2614.84    104.46 o
   4   6  11    10757.65    10738.64    349.12 o
   5   6  11     3718.97     3526.05    142.48 o
   6   6  11    14989.52    14955.02    475.34 o
   7   6  11     5492.07     5378.51    179.78 o
   8   6  11    16085.43    16751.96    507.11 o
   9   6  11     2343.66     2443.65    168.80 o
  10   6  11     4344.94     4486.33    183.97 o
 -13   7  11       27.51      148.36    103.13 o
 -12   7  11      437.10      447.29    158.99 o
 -11   7  11      519.65      654.50    174.81 o
 -10   7  11        3.20      207.24     94.85 o
  -9   7  11      771.57      768.71     91.80 o
  -8   7  11     1871.14     2073.75    127.51 o
  -7   7  11     5229.64     5201.03    229.64 o
  -6   7  11      112.70      194.43     56.39 o
  -5   7  11    16709.50    15996.49    583.19 o
  -4   7  11     2261.00     2144.64    124.38 o
  -3   7  11    20799.17    20715.90    622.55 o
  -2   7  11     7256.92     7243.58    239.73 o
  -1   7  11    16968.36    17092.36    519.32 o
   0   7  11     2562.40     2594.52    128.99 o
   1   7  11    10768.51    10910.47    344.87 o
   2   7  11      111.91      204.03     38.24 o
   3   7  11     3627.95     3801.75    132.70 o
   4   7  11     1370.57     1364.89     93.32 o
   5   7  11        1.09       64.83     41.99 o
   6   7  11     1106.20     1111.58     76.34 o
   7   7  11      570.11      615.68     73.96 o
   8   7  11       73.32       62.18     48.73 o
   9   7  11     1854.39     1959.53    142.89 o
 -12   8  11     1006.15     1136.28    153.74 o
 -11   8  11     6109.99     6064.30    366.55 o
 -10   8  11     1253.00     1074.55    143.00 o
  -9   8  11     5070.99     5022.62    248.46 o
  -8   8  11     2518.22     2541.48    146.30 o
  -7   8  11     8972.37     8628.52    347.67 o
  -6   8  11     5678.18     6226.15    264.74 o
  -5   8  11      970.24      994.10     88.92 o
  -4   8  11     3889.42     4098.35    192.56 o
  -3   8  11     1005.71     1074.79     89.80 o
  -2   8  11      137.00      128.97     54.11 o
  -1   8  11     1998.94     2190.73    156.65 o
   0   8  11     4151.40     4052.41    229.11 o
   1   8  11     2731.40     2614.82    171.03 o
   2   8  11    11310.17    11315.44    518.94 o
   3   8  11     6958.19     7075.33    369.80 o
   4   8  11     5978.82     5793.91    433.27 o
   5   8  11     6281.76     6222.63    469.44 o
   6   8  11     2446.57     2601.71    188.88 o
   7   8  11     5654.17     5770.50    222.97 o
   8   8  11      596.51      607.64    124.75 o
 -11   9  11      120.43      131.46     99.43 o
 -10   9  11     2238.66     2639.61    304.42 o
  -9   9  11      107.13      144.67    123.58 o
  -8   9  11     7093.40     6312.89    483.75 o
  -7   9  11      248.22      315.27     69.07 o
  -6   9  11    14023.21    13808.69    519.72 o
  -5   9  11       23.18      140.34     58.60 o
  -4   9  11     9676.42     9754.55    383.41 o
  -3   9  11       19.79       57.15     54.64 o
  -2   9  11     4871.57     4992.84    274.91 o
  -1   9  11       19.37      146.52     71.88 o
   0   9  11     5582.34     5835.43    305.30 o
   1   9  11        4.36       20.15     77.61 o
   2   9  11     4651.69     4721.63    261.53 o
   3   9  11       96.83      147.55    110.01 o
   4   9  11     4369.05     4248.63    258.00 o
   5   9  11       10.31       66.31    107.00 o
   6   9  11      879.01      696.24    153.72 o
   7   9  11      197.39      203.18     82.17 o
  -9  10  11     6433.47     4700.39    406.89 o
  -8  10  11     2502.89     2359.04    340.59 o
  -7  10  11     1300.15     1413.49    112.08 o
  -6  10  11     6180.57     5873.17    333.11 o
  -5  10  11      378.70      452.17     75.97 o
  -4  10  11     3019.43     3325.39    176.25 o
  -3  10  11       36.88       85.23     88.16 o
  -2  10  11      184.21      274.56     85.23 o
  -1  10  11      925.29      999.83    116.59 o
   0  10  11     4932.70     4953.58    351.13 o
   1  10  11     1882.85     1844.46    150.21 o
   2  10  11     9217.47     9287.74    641.99 o
   3  10  11     2714.35     2684.00    274.28 o
   4  10  11     4244.95     4203.07    357.16 o
   5  10  11     6030.14     5996.42    464.16 o
   6  10  11     1069.81     1160.40    194.41 o
  -7  11  11     2981.63     2650.37    195.49 o
  -6  11  11      140.65      148.21     65.67 o
  -5  11  11     5598.81     5250.29    243.56 o
  -4  11  11      546.68      634.00     86.70 o
  -3  11  11    12849.45    13338.70    623.39 o
  -2  11  11     3295.20     3458.02    226.44 o
  -1  11  11    15046.35    14680.92   1672.04 o
   0  11  11     1892.03     2132.92    168.36 o
   1  11  11     3217.84     3217.48    307.43 o
   2  11  11        7.42      155.22    125.08 o
   3  11  11      349.33      512.39    152.21 o
   4  11  11      571.11      727.89    167.28 o
  -4  12  11       76.55      150.28     91.07 o
  -3  12  11       36.32      142.83     86.14 o
  -2  12  11      919.73      976.25    127.26 o
  -1  12  11      664.74      664.39    114.52 o
   0  12  11      403.28      619.38    161.25 o
   1  12  11      766.51      641.99    164.26 o
 -14   0  12      678.36      729.59    149.95 o
 -12   0  12     1126.33     1136.28    116.94 o
 -10   0  12      248.21      529.76    144.40 o
  -8   0  12      526.28      638.32    160.50 o
  -6   0  12     4873.09     5239.70    216.69 o
  -4   0  12    30799.72    31318.24   1365.28 o
  -2   0  12    81957.57    77985.56   3219.78 o
   0   0  12    58902.19    56449.25   2340.10 o
   2   0  12    13547.79    12911.69    481.76 o
   4   0  12      101.64      209.49     76.37 o
   6   0  12        5.12       91.56     47.31 o
   8   0  12      133.79      181.05     64.33 o
  10   0  12      195.19      216.31     83.64 o
 -15   1  12     2970.76     3135.33    174.81 o
 -14   1  12     2687.70     2560.25    362.27 o
 -13   1  12     4185.81     4248.12    204.35 o
 -12   1  12     9080.49     9222.30    368.87 o
 -11   1  12     4626.53     4963.35    558.35 o
 -10   1  12    19831.14    19306.38    543.19 o
  -9   1  12    14459.50    14499.69    466.27 o
  -8   1  12     6462.78     6470.32    201.51 o
  -7   1  12     7195.41     6929.13    212.32 o
  -6   1  12      831.90      867.98     51.19 o
  -5   1  12     2749.91     2697.80     99.68 o
  -4   1  12      440.03      534.51     47.12 o
  -3   1  12     3442.98     3455.25    118.02 o
  -2   1  12       12.41       59.55     25.40 o
  -1   1  12      337.76      402.11     42.21 o
   0   1  12      195.34      337.02     31.44 o
   1   1  12     3254.90     3299.62    104.65 o
   2   1  12       18.82       96.05     27.42 o
   3   1  12    12302.20    12292.06    323.44 o
   4   1  12     5491.93     5573.16    163.75 o
   5   1  12    14458.18    14390.58    376.34 o
   6   1  12    14382.94    14579.62    381.16 o
   7   1  12     7693.65     7892.52    239.77 o
   8   1  12    13618.62    13997.26    429.84 o
   9   1  12     5824.09     5908.02    208.15 o
  10   1  12     4455.08     4470.50    169.83 o
  11   1  12     2628.40     2900.81    207.79 o
 -15   2  12     5516.14     6034.46    273.59 o
 -14   2  12     1324.31     1344.18    108.82 o
 -13   2  12     6739.80     7001.07    299.53 o
 -12   2  12      804.25      902.47    100.93 o
 -11   2  12      189.81      233.96     60.75 o
 -10   2  12      174.22      173.35     39.25 o
  -9   2  12     4429.07     4463.70    151.92 o
  -8   2  12     3020.22     2948.02    111.54 o
  -7   2  12    12790.78    12729.52    406.01 o
  -6   2  12     1636.29     1723.72     77.03 o
  -5   2  12    21385.54    21259.75    703.35 o
  -4   2  12       97.53      187.19     35.15 o
  -3   2  12    30119.11    28654.51    855.80 o
  -2   2  12      547.74      641.82     64.39 o
  -1   2  12    20394.83    20130.37    609.21 o
   0   2  12       83.44      186.93     35.00 o
   1   2  12    19419.61    18980.64    584.05 o
   2   2  12       20.91       67.85     26.95 o
   3   2  12    15871.60    15525.80    400.55 o
   4   2  12     1828.70     1786.55     79.74 o
   5   2  12     5113.45     5369.23    160.20 o
   6   2  12     4722.81     4735.72    158.86 o
   7   2  12        9.85       56.45     39.95 o
   8   2  12      181.78      174.05     50.03 o
   9   2  12     1457.43     1538.10     87.95 o
  10   2  12     1235.38     1249.96     78.81 o
  11   2  12     3706.57     4319.06    204.79 o
 -14   3  12     5608.70     6145.22    350.55 o
 -13   3  12     1457.61     1553.07    117.28 o
 -12   3  12     4796.44     5056.56    275.16 o
 -11   3  12     2885.20     3116.30    165.69 o
 -10   3  12     2364.96     2591.42    122.46 o
  -9   3  12     1518.29     1555.17     78.47 o
  -8   3  12    11734.46    11724.24    344.59 o
  -7   3  12     1658.75     1735.09     81.72 o
  -6   3  12    14950.05    14914.58    426.88 o
  -5   3  12     5135.33     5171.82    189.71 o
  -4   3  12    13375.97    13009.13    408.59 o
  -3   3  12     2216.93     2193.03    164.89 o
  -2   3  12      217.51      245.92     45.97 o
  -1   3  12      237.00      239.58     36.52 o
   0   3  12     4261.84     4187.18    151.08 o
   1   3  12     7739.33     7852.48    230.98 o
   2   3  12    20967.56    20544.69    561.43 o
   3   3  12     5572.87     5436.07    158.58 o
   4   3  12    16251.16    15950.26    457.53 o
   5   3  12     6580.11     6664.67    191.47 o
   6   3  12     7471.09     7486.10    212.03 o
   7   3  12     2888.28     2922.35    114.18 o
   8   3  12     3087.47     3224.78    123.40 o
   9   3  12      555.71      608.67     62.57 o
  10   3  12     3223.00     3385.95    144.33 o
 -14   4  12     7960.63     8572.62    462.97 o
 -13   4  12       61.35      111.39     88.99 o
 -12   4  12     1265.71     1483.10    146.76 o
 -11   4  12       47.18       44.53     77.12 o
 -10   4  12      169.78      177.51     75.94 o
  -9   4  12       44.54       86.81     43.60 o
  -8   4  12     9216.70     9425.34    421.12 o
  -7   4  12      841.40      840.52     66.52 o
  -6   4  12    23838.17    24154.34   1220.68 o
  -5   4  12     1825.62     1636.58    100.55 o
  -4   4  12    14221.04    14212.11    515.37 o
  -3   4  12     4291.24     4578.90    196.34 o
  -2   4  12     4732.39     5119.16    159.63 o
  -1   4  12     8734.37     8769.88    254.64 o
   0   4  12    16956.53    17004.24    468.58 o
   1   4  12     3770.96     3769.61    114.08 o
   2   4  12    22927.01    22433.72    613.97 o
   3   4  12      405.41      455.11     38.29 o
   4   4  12    11670.70    11365.19    364.77 o
   5   4  12       33.74      109.02     36.18 o
   6   4  12     1266.87     1323.89     70.37 o
   7   4  12      137.44      161.18     40.92 o
   8   4  12      177.34      208.13     43.82 o
   9   4  12       76.70      109.54     42.97 o
  10   4  12     3675.56     4157.08    166.61 o
 -14   5  12      845.36     1101.63    229.07 o
 -13   5  12     8771.91     9539.17    508.34 o
 -12   5  12      315.40      457.49    107.14 o
 -11   5  12    22647.63    24196.04   1134.75 o
 -10   5  12       72.32      232.49     62.70 o
  -9   5  12    17567.19    18104.02    684.34 o
  -8   5  12     1199.17     1346.68    121.16 o
  -7   5  12     8366.16     8679.72    326.50 o
  -6   5  12     1187.92     1266.30     92.80 o
  -5   5  12      256.82      474.79    117.59 o
  -4   5  12     1364.50     1445.84     74.52 o
  -3   5  12       63.53      113.09     35.12 o
  -2   5  12     2600.45     2736.68    113.27 o
  -1   5  12       75.52      111.85     36.62 o
   0   5  12      366.18      602.87     58.93 o
   1   5  12     1120.55     1284.01     61.76 o
   2   5  12     8919.30     8958.82    262.92 o
   3   5  12     6985.99     6813.70    216.45 o
   4   5  12     1555.01     1471.70     85.83 o
   5   5  12    10146.87    10036.72    330.93 o
   6   5  12     1405.82     1261.13     71.61 o
   7   5  12    16484.62    16605.02    467.34 o
   8   5  12      375.32      520.86     61.90 o
   9   5  12    11171.76    11407.81    368.36 o
  10   5  12      119.95      120.39     49.24 o
 -13   6  12       50.67       71.50     99.18 o
 -12   6  12        4.87       71.81     94.48 o
 -11   6  12       11.63       79.44     93.70 o
 -10   6  12        1.20      290.06     97.02 o
  -9   6  12      116.49      274.68     94.52 o
  -8   6  12       34.90      120.98     50.21 o
  -7   6  12      463.88      620.40     73.27 o
  -6   6  12     1049.70     1002.06     87.22 o
  -5   6  12     5754.51     5977.15    251.37 o
  -4   6  12     3524.10     3714.89    140.97 o
  -3   6  12    16444.70    17005.26    517.44 o
  -2   6  12     8068.73     8333.87    271.62 o
  -1   6  12    29883.74    29932.69    883.44 o
   0   6  12    10176.03    10178.05    324.08 o
   1   6  12    23628.09    23518.72    646.22 o
   2   6  12     4835.04     4766.68    155.93 o
   3   6  12     6522.15     6558.48    191.13 o
   4   6  12      935.78      968.20     67.50 o
   5   6  12      232.02      255.60     60.30 o
   6   6  12      989.17     1207.20     80.53 o
   7   6  12      250.30      364.13     56.27 o
   8   6  12      189.07      290.73     57.32 o
   9   6  12      135.67      194.97     61.64 o
 -12   7  12    11629.78    12139.39    800.98 o
 -11   7  12     1853.98     2046.98    187.10 o
 -10   7  12    17314.82    18357.01    886.04 o
  -9   7  12     1971.93     1829.37    146.03 o
  -8   7  12     8788.06     8919.38    356.60 o
  -7   7  12      139.64      189.15     60.86 o
  -6   7  12     4819.43     5179.84    231.15 o
  -5   7  12     1376.86     1506.31    117.03 o
  -4   7  12     1293.06     1388.64    101.65 o
  -3   7  12      583.01      657.88     52.95 o
  -2   7  12       24.78       75.95     35.93 o
  -1   7  12      158.16      174.29     41.36 o
   0   7  12     1482.85     1531.45     83.10 o
   1   7  12     1384.77     1407.18     70.74 o
   2   7  12     3843.62     3952.66    151.80 o
   3   7  12      409.23      436.49     60.88 o
   4   7  12    10440.44    10543.00    470.63 o
   5   7  12      387.75      488.96     65.25 o
   6   7  12    11394.06    12109.78    443.49 o
   7   7  12     1708.91     1791.60    118.63 o
   8   7  12     9952.59    10111.03    392.96 o
 -11   8  12      113.91      166.88    103.85 o
 -10   8  12      496.07      541.67    121.84 o
  -9   8  12     1764.61     1784.18    135.54 o
  -8   8  12     1543.60     1719.77    121.57 o
  -7   8  12     9692.44     9346.28    374.05 o
  -6   8  12     1382.88     1401.47    107.92 o
  -5   8  12     4945.23     4838.71    221.49 o
  -4   8  12     8592.26     8334.34    336.10 o
  -3   8  12     2173.86     2146.63    130.14 o
  -2   8  12    13286.97    12800.18    480.85 o
  -1   8  12     1722.73     1728.84    109.85 o
   0   8  12     8655.36     8811.82    289.46 o
   1   8  12     3713.02     3779.46    148.64 o
   2   8  12     7545.86     7710.71    392.62 o
   3   8  12     5661.14     5268.77    290.85 o
   4   8  12     1989.00     1840.61    146.50 o
   5   8  12     3957.87     3968.02    234.97 o
   6   8  12       25.10      118.86     73.32 o
   7   8  12       67.53       59.12     61.17 o
 -10   9  12        7.58      -86.24     86.24 o
  -9   9  12     5658.87     5949.70    471.70 o
  -8   9  12       60.05      120.17     76.72 o
  -7   9  12     7668.41     7635.64    321.52 o
  -6   9  12        6.11       38.88     66.85 o
  -5   9  12     8834.96     8548.27    347.44 o
  -4   9  12       56.00      279.47     94.68 o
  -3   9  12     3221.05     3278.42    172.14 o
  -2   9  12      126.95      190.13     63.62 o
  -1   9  12      643.95      661.02     81.19 o
   0   9  12        0.55       32.25     53.78 o
   1   9  12     8476.25     8022.06    406.05 o
   2   9  12       23.11      204.95    110.01 o
   3   9  12    13702.48    13082.41    857.49 o
   4   9  12      157.10      177.70     78.27 o
   5   9  12     9668.54    10531.56    505.10 o
   6   9  12       41.84       22.22     74.67 o
  -9  10  12     2021.58     2124.89    260.71 o
  -8  10  12     1320.96     1118.21    200.43 o
  -7  10  12     4957.82     5078.77    240.08 o
  -6  10  12     3334.96     3260.00    179.90 o
  -5  10  12     3841.89     3818.43    196.28 o
  -4  10  12     4620.11     4403.21    215.43 o
  -3  10  12     2389.60     2361.27    145.80 o
  -2  10  12    10899.06    10931.60    570.18 o
  -1  10  12     1415.30     1426.40    111.56 o
   0  10  12     6238.24     6779.63    353.25 o
   1  10  12     2784.09     2887.44    283.32 o
   2  10  12     2462.65     2451.92    256.19 o
   3  10  12     3434.64     3454.08    320.99 o
   4  10  12      591.07      614.86    152.21 o
   5  10  12     2757.69     2450.41    266.74 o
  -6  11  12     2167.91     2265.98    148.74 o
  -5  11  12      420.45      442.30     81.33 o
  -4  11  12      334.23      273.50     75.93 o
  -3  11  12      416.69      524.37     97.34 o
  -2  11  12       42.84      109.15     66.81 o
  -1  11  12       45.13      176.24     87.87 o
   0  11  12      209.49      286.25    113.03 o
   1  11  12      912.04     1128.76    186.87 o
   2  11  12     2532.62     2275.59    256.19 o
   3  11  12      299.56      149.19    128.10 o
 -13   0  13     2720.32     2860.48    450.60 o
 -11   0  13    12998.05    13506.17    941.13 o
  -9   0  13    43379.64    42476.01   1525.35 o
  -7   0  13    28044.34    25852.49   1543.64 o
  -5   0  13     4042.26     3801.95    206.03 o
  -3   0  13     2608.02     2475.82    151.31 o
  -1   0  13       16.87       78.82     50.21 o
   1   0  13       66.72       71.92     41.75 o
   3   0  13       54.26       40.75     42.28 o
   5   0  13     7763.17     7965.14    316.00 o
   7   0  13    26259.81    26735.71   1117.07 o
   9   0  13    22303.99    23207.67    978.76 o
 -14   1  13     3350.38     3210.59    196.58 o
 -13   1  13       69.98       10.50     61.19 o
 -12   1  13     1989.01     1943.13    123.42 o
 -11   1  13      223.54      382.08     64.89 o
 -10   1  13       52.46      174.93     40.33 o
  -9   1  13      571.16      627.59     52.96 o
  -8   1  13     1721.21     1755.42    104.96 o
  -7   1  13       11.69       47.74     32.21 o
  -6   1  13     4379.57     4274.66    336.20 o
  -5   1  13     1983.51     1852.92    128.13 o
  -4   1  13    11110.13    10668.40    332.47 o
  -3   1  13    13030.25    12522.28    360.92 o
  -2   1  13    11247.04    10241.54    378.77 o
  -1   1  13    29880.18    27628.66    826.60 o
   0   1  13    16749.04    16042.04    451.90 o
   1   1  13    11205.01    10710.70    311.28 o
   2   1  13     8336.23     7965.25    219.94 o
   3   1  13     2240.71     2214.40     84.98 o
   4   1  13     6159.23     6224.97    180.90 o
   5   1  13      760.58      831.06     54.64 o
   6   1  13     4342.89     4590.51    162.19 o
   7   1  13        0.50       23.98     42.43 o
   8   1  13       12.03       45.63     42.95 o
   9   1  13       36.15        5.07     44.31 o
  10   1  13     1089.44     1257.62     81.21 o
 -14   2  13     3630.14     3667.15    249.93 o
 -13   2  13      278.21      499.91     79.12 o
 -12   2  13     5626.87     5659.69    252.41 o
 -11   2  13     1155.87     1324.09    101.14 o
 -10   2  13    11635.63    11738.00    393.92 o
  -9   2  13       36.44       30.54     34.83 o
  -8   2  13    17233.84    17227.37    490.09 o
  -7   2  13     1560.62     1569.84     85.37 o
  -6   2  13    21864.47    21106.64    591.17 o
  -5   2  13     7360.40     7180.49    221.18 o
  -4   2  13    19602.63    19228.96    566.58 o
  -3   2  13      946.47      954.79     63.61 o
  -2   2  13     3013.42     2868.09    119.64 o
  -1   2  13        2.82       58.48     35.46 o
   0   2  13      644.43      697.54     63.73 o
   1   2  13     3163.35     3166.49    112.22 o
   2   2  13     4326.40     4430.21    139.62 o
   3   2  13     3975.82     3783.39    121.00 o
   4   2  13    12306.72    12175.63    358.25 o
   5   2  13       76.48      151.55     36.94 o
   6   2  13    13343.88    13233.78    411.18 o
   7   2  13      137.35      135.68     44.96 o
   8   2  13    10188.23    10388.68    335.26 o
   9   2  13       11.06      -36.30     42.57 o
  10   2  13     6116.54     6382.16    378.27 o
 -14   3  13     2990.24     2992.08    299.90 o
 -13   3  13     9008.58     9826.20    403.19 o
 -12   3  13      897.61     1091.21    101.38 o
 -11   3  13     1229.57     1433.12    109.01 o
 -10   3  13      209.42      178.96     42.07 o
  -9   3  13      239.84      290.90     44.81 o
  -8   3  13     1272.31     1146.00     68.35 o
  -7   3  13     6572.83     6751.20    247.28 o
  -6   3  13     7519.88     7441.60    291.60 o
  -5   3  13    19801.48    20132.75    568.00 o
  -4   3  13     6418.52     6130.08    214.17 o
  -3   3  13    16074.65    15876.06    569.61 o
  -2   3  13     1054.82     1008.10    190.64 o
  -1   3  13     6391.03     6600.01    265.77 o
   0   3  13      751.20      875.36     56.99 o
   1   3  13     8773.17     8287.81    243.89 o
   2   3  13     5302.99     5365.31    180.51 o
   3   3  13    12647.83    12493.29    331.02 o
   4   3  13     4644.33     4654.09    176.87 o
   5   3  13    12488.13    12113.07    350.36 o
   6   3  13     1582.50     1574.77    170.99 o
   7   3  13     2403.54     2352.80    203.92 o
   8   3  13      324.08      322.33     54.68 o
   9   3  13      393.98      409.42     56.95 o
  10   3  13      402.36      514.68     60.85 o
 -14   4  13      399.36      520.00    118.01 o
 -13   4  13     5474.47     6102.20    841.67 o
 -12   4  13     2199.28     2345.12    186.20 o
 -11   4  13     7382.36     8331.10    440.27 o
 -10   4  13     5342.08     5754.93    258.09 o
  -9   4  13     8289.09     8359.31    322.11 o
  -8   4  13     3932.76     4230.21    172.41 o
  -7   4  13    15713.43    16466.89    993.45 o
  -6   4  13      777.69      931.84    137.25 o
  -5   4  13    21240.09    20640.87    733.76 o
  -4   4  13       83.84       88.76     48.07 o
  -3   4  13     8399.94     8376.09    324.54 o
  -2   4  13      683.88      757.05     46.55 o
  -1   4  13      569.63      638.53     43.86 o
   0   4  13      293.59      384.39     37.55 o
   1   4  13     1923.70     2085.55     85.76 o
   2   4  13      180.92      189.73     41.74 o
   3   4  13    14331.33    13578.34    386.11 o
   4   4  13      140.72      150.94     45.74 o
   5   4  13    14062.40    13286.70    475.61 o
   6   4  13     1662.85     1718.86     93.06 o
   7   4  13     7403.67     7378.69    252.17 o
   8   4  13     3282.15     3419.45    145.83 o
   9   4  13     4297.18     4457.26    176.85 o
 -13   5  13     1729.25     2060.63    186.67 o
 -12   5  13      335.54      339.83    201.94 o
 -11   5  13      136.50      186.18     94.68 o
 -10   5  13      301.39      486.04     78.16 o
  -9   5  13      302.53      513.04     65.00 o
  -8   5  13     1044.29     1047.45     80.65 o
  -7   5  13     3315.58     3588.15    170.53 o
  -6   5  13     3954.46     3923.69    185.28 o
  -5   5  13     3405.44     3570.92    138.73 o
  -4   5  13    12742.15    13073.06    508.69 o
  -3   5  13     1066.99     1192.51    127.60 o
  -2   5  13    27489.09    27271.74    809.44 o
  -1   5  13       63.59      102.94     38.69 o
   0   5  13    27108.51    26692.30    791.98 o
   1   5  13     2166.22     2241.03    103.54 o
   2   5  13    21663.04    21246.77    637.84 o
   3   5  13     1867.90     2039.93    103.65 o
   4   5  13     4180.80     4092.46    180.37 o
   5   5  13     1914.49     1927.18    112.38 o
   6   5  13      134.42      196.61     49.52 o
   7   5  13      769.09      767.78    114.84 o
   8   5  13        2.19       49.35     49.51 o
   9   5  13      140.72       75.13     51.82 o
 -12   6  13    10554.71    11958.61    767.07 o
 -11   6  13     5605.07     6124.50    360.63 o
 -10   6  13    18551.75    19929.86   1509.28 o
  -9   6  13     6302.05     6562.96    281.66 o
  -8   6  13    13154.79    13835.19    465.15 o
  -7   6  13     2759.47     3027.33    161.66 o
  -6   6  13     6564.53     6292.38    266.23 o
  -5   6  13      424.38      469.85     69.87 o
  -4   6  13      960.17     1001.92     96.07 o
  -3   6  13       24.13       38.95     36.38 o
  -2   6  13       12.39      104.41     39.83 o
  -1   6  13      180.66      219.66     43.65 o
   0   6  13       16.36      106.11     41.17 o
   1   6  13      821.64      735.57     64.82 o
   2   6  13       11.52       64.19     40.44 o
   3   6  13      453.12      545.40     66.77 o
   4   6  13     1877.30     1946.84    113.63 o
   5   6  13     1763.33     1777.23    110.16 o
   6   6  13    10263.48    10312.15    372.18 o
   7   6  13     3308.17     3490.96    256.46 o
   8   6  13    12820.69    13251.21    422.57 o
 -12   7  13      131.49      229.34    184.61 o
 -11   7  13      793.88      895.38    139.01 o
 -10   7  13       28.47       35.21     92.62 o
  -9   7  13        0.03       54.60     61.14 o
  -8   7  13     1115.20     1152.45    100.88 o
  -7   7  13      745.15      771.58    104.78 o
  -6   7  13     1192.07     1404.83    108.76 o
  -5   7  13     5242.43     5161.47    233.09 o
  -4   7  13     1416.96     1412.93    106.97 o
  -3   7  13    14162.48    13890.19    518.76 o
  -2   7  13     4395.00     4282.51    186.72 o
  -1   7  13    22475.54    23613.54    708.65 o
   0   7  13     3749.49     4006.39    160.75 o
   1   7  13    15495.51    15793.21    497.47 o
   2   7  13      598.88      679.22     69.13 o
   3   7  13    10506.17    10425.11    388.24 o
   4   7  13      646.14      665.47     73.67 o
   5   7  13     1776.42     2020.77    160.88 o
   6   7  13      215.57      235.58     61.58 o
   7   7  13      306.30      330.77     60.69 o
   8   7  13       26.36       10.55     90.42 o
 -11   8  13     3604.70     3998.76    373.74 o
 -10   8  13      629.98      613.70    121.73 o
  -9   8  13     9130.32     9411.58    441.94 o
  -8   8  13     1599.32     1574.02    119.28 o
  -7   8  13     7994.19     7873.72    328.99 o
  -6   8  13     5167.04     5329.08    243.50 o
  -5   8  13     3546.83     3612.37    260.02 o
  -4   8  13     9691.83     9583.97    381.61 o
  -3   8  13      973.91     1019.43     95.35 o
  -2   8  13     3874.63     3939.81    194.41 o
  -1   8  13        1.17       11.52     52.28 o
   0   8  13      600.92      701.36     61.61 o
   1   8  13      862.14      919.88     71.17 o
   2   8  13     5133.24     5363.41    225.63 o
   3   8  13      209.33      225.84     59.62 o
   4   8  13     3032.89     3189.10    158.76 o
   5   8  13     2706.84     2719.06    189.15 o
   6   8  13     2734.37     2778.44    193.86 o
   7   8  13     5595.42     5834.24    259.54 o
  -9   9  13       46.57       62.94     95.37 o
  -8   9  13     4106.56     3993.29    298.39 o
  -7   9  13       26.35       20.09     59.78 o
  -6   9  13     6482.96     6431.93    284.15 o
  -5   9  13      108.30      167.95     67.93 o
  -4   9  13     7789.60     7549.99    315.83 o
  -3   9  13       35.50      223.68     65.28 o
  -2   9  13     6246.17     6349.15    275.21 o
  -1   9  13       71.81      174.11     62.23 o
   0   9  13     5659.90     5795.05    379.85 o
   1   9  13        0.88      -28.63     66.07 o
   2   9  13     6275.96     5913.35    401.62 o
   3   9  13       18.96       28.33     84.39 o
   4   9  13     8374.03     8299.81    418.26 o
   5   9  13       43.64      108.66     80.20 o
  -8  10  13     4034.94     3964.20    258.95 o
  -7  10  13     7061.34     7800.25    502.59 o
  -6  10  13     4890.12     4609.08    237.13 o
  -5  10  13     2710.12     3034.34    173.65 o
  -4  10  13     4190.68     4316.65    215.12 o
  -3  10  13      882.49     1000.16    153.33 o
  -2  10  13     1047.46     1124.09    104.89 o
  -1  10  13      228.35      336.31     72.53 o
   0  10  13      208.47      249.92     70.21 o
   1  10  13      461.21      532.87    102.28 o
   2  10  13     2398.54     2418.89    235.09 o
   3  10  13     1040.29      918.75    121.48 o
   4  10  13     2167.43     2147.44    174.03 o
  -5  11  13     3407.46     3410.08    292.05 o
  -4  11  13      195.12      126.43     69.60 o
  -3  11  13     9416.18     9366.47    602.70 o
  -2  11  13     1327.04     1362.50    118.19 o
  -1  11  13     7924.37     8628.45    359.05 o
   0  11  13     2143.78     2191.43    253.93 o
   1  11  13     7303.15     7087.23    497.32 o
 -14   0  14     3842.78     3595.74    316.47 o
 -12   0  14      897.54      812.43    106.90 o
 -10   0  14     1252.08     1300.40     95.14 o
  -8   0  14     3594.71     3632.97    171.07 o
  -6   0  14       28.50       70.87     56.11 o
  -4   0  14     6836.21     6748.93    623.90 o
  -2   0  14    33063.88    31386.72   1327.76 o
   0   0  14    42458.07    39879.27   1673.02 o
   2   0  14    20498.61    19783.14    724.54 o
   4   0  14    12085.90    12430.69    470.03 o
   6   0  14     1764.57     1973.42    121.56 o
   8   0  14      493.69      427.89     83.91 o
 -14   1  14       56.59      122.38     70.12 o
 -13   1  14     2712.60     3053.07    172.31 o
 -12   1  14     4202.70     4301.53    209.09 o
 -11   1  14     5420.25     5906.96    294.69 o
 -10   1  14    15663.73    15622.61    450.36 o
  -9   1  14     5441.52     5427.02    288.17 o
  -8   1  14    16798.33    16290.88    518.27 o
  -7   1  14    13812.06    13324.02    386.51 o
  -6   1  14     5775.83     5597.45    198.36 o
  -5   1  14    14247.38    13488.96    390.89 o
  -4   1  14      825.80      898.21     64.42 o
  -3   1  14     6452.50     6007.18    209.84 o
  -2   1  14      160.83      174.67     42.85 o
  -1   1  14     1894.55     1868.59     92.90 o
   0   1  14       51.13       94.81     34.73 o
   1   1  14      329.11      474.23     46.39 o
   2   1  14      384.08      451.53     42.03 o
   3   1  14     4138.94     3858.25    125.26 o
   4   1  14      511.56      537.10     48.15 o
   5   1  14     4326.27     4700.77    165.61 o
   6   1  14     4468.46     4629.65    160.02 o
   7   1  14     4207.74     4398.03    252.48 o
   8   1  14     9800.26    10079.08    434.17 o
   9   1  14     5443.64     5714.13    302.79 o
 -14   2  14     1938.79     2270.35    146.87 o
 -13   2  14     7772.28     8280.27    349.61 o
 -12   2  14     2341.50     2348.08    142.78 o
 -11   2  14     3916.99     3871.64    192.38 o
 -10   2  14      118.42       87.32     40.29 o
  -9   2  14      625.50      751.29     61.72 o
  -8   2  14      313.65      283.80     90.02 o
  -7   2  14     1107.25     1086.38     86.79 o
  -6   2  14     1933.02     1846.98    103.17 o
  -5   2  14     6106.75     6226.95    362.73 o
  -4   2  14     2356.73     2313.20     95.01 o
  -3   2  14     9188.20     9120.55    515.54 o
  -2   2  14        6.66      101.93     40.07 o
  -1   2  14    19943.44    19373.43    611.02 o
   0   2  14     2666.60     2664.51    116.78 o
   1   2  14    18992.79    18955.87    524.72 o
   2   2  14        5.29       46.00     31.58 o
   3   2  14    13472.71    13458.75    402.03 o
   4   2  14     2376.66     2302.06     93.12 o
   5   2  14    11977.14    11876.72    343.54 o
   6   2  14     3072.52     3063.90    134.39 o
   7   2  14     4998.29     5530.27    202.07 o
   8   2  14      754.47      749.69     69.49 o
   9   2  14      239.56      140.53     50.72 o
 -13   3  14      945.94     1178.28    188.21 o
 -12   3  14     2748.83     3043.49    173.88 o
 -11   3  14      685.17      758.95    111.67 o
 -10   3  14     5294.03     5166.80    243.62 o
  -9   3  14     3083.94     3239.01    128.60 o
  -8   3  14     5780.07     5945.89    197.18 o
  -7   3  14     3679.29     3783.50    142.20 o
  -6   3  14    13673.79    14143.34    411.83 o
  -5   3  14     8023.17     8168.82    270.60 o
  -4   3  14    23170.96    22313.41    682.48 o
  -3   3  14     7041.09     6737.37    270.88 o
  -2   3  14     8211.14     8014.80    383.06 o
  -1   3  14      442.40      515.73     56.18 o
   0   3  14      723.23      793.00     57.61 o
   1   3  14      422.95      432.90     43.75 o
   2   3  14     4556.74     4429.63    152.43 o
   3   3  14     4855.55     4700.59    161.17 o
   4   3  14     8125.21     8026.17    275.07 o
   5   3  14     2772.49     2792.09    125.30 o
   6   3  14     6633.71     6945.28    241.55 o
   7   3  14     1942.48     1883.97    101.27 o
   8   3  14     3601.50     3544.89    166.40 o
   9   3  14      598.04      652.10     68.89 o
 -13   4  14      105.77      181.71    100.81 o
 -12   4  14     8225.95     8946.10    475.70 o
 -11   4  14       36.11      138.29     87.87 o
 -10   4  14     2770.61     2924.53    164.73 o
  -9   4  14      967.68      964.92     77.77 o
  -8   4  14     1258.10     1344.34     88.38 o
  -7   4  14     1028.70     1298.11    106.97 o
  -6   4  14     5332.56     5879.94    428.63 o
  -5   4  14       58.20      165.87     53.88 o
  -4   4  14     5524.83     5633.34    238.39 o
  -3   4  14     3961.76     4138.86    161.99 o
  -2   4  14     5360.22     5474.07    174.33 o
  -1   4  14     8213.43     8355.49    328.29 o
   0   4  14    10925.21    10986.49    316.99 o
   1   4  14     3374.68     3279.56    139.73 o
   2   4  14    15543.67    15120.72    429.79 o
   3   4  14     1363.17     1119.90     77.19 o
   4   4  14    13681.07    13084.74    472.05 o
   5   4  14       17.65       92.51     45.82 o
   6   4  14     8127.41     7942.99    295.17 o
   7   4  14        5.72       42.28     47.82 o
   8   4  14     1248.14     1375.13     91.14 o
   9   4  14      170.80      207.43     57.09 o
 -13   5  14     2621.04     2681.65    232.08 o
 -12   5  14      771.68      893.30    135.81 o
 -11   5  14    11193.66    12310.94    624.82 o
 -10   5  14       93.26      199.12     94.09 o
  -9   5  14    19095.31    20019.90    855.27 o
  -8   5  14       84.06      200.45     80.92 o
  -7   5  14    11461.16    12138.81    537.05 o
  -6   5  14     1556.71     1478.36    145.98 o
  -5   5  14     7714.03     8233.05    273.20 o
  -4   5  14     9264.19     9336.75    304.10 o
  -3   5  14     1479.59     1620.14     87.88 o
  -2   5  14     1807.18     1764.40     91.15 o
  -1   5  14     1126.16     1179.84     86.79 o
   0   5  14      172.43      263.21     46.56 o
   1   5  14     1153.06     1214.10     75.29 o
   2   5  14     1093.76     1062.82     71.67 o
   3   5  14      126.89      191.10     53.76 o
   4   5  14     2127.12     2162.94    168.99 o
   5   5  14     4453.21     4266.61    199.57 o
   6   5  14     1192.19     1024.51     78.87 o
   7   5  14     9427.99     9617.52    320.00 o
   8   5  14       11.72       80.17     52.61 o
 -12   6  14      243.46      401.25    179.33 o
 -11   6  14      775.35      933.16    138.22 o
 -10   6  14      487.18      754.63    127.87 o
  -9   6  14      859.55      951.96     84.43 o
  -8   6  14      400.45      596.13     73.06 o
  -7   6  14      961.14      919.43     93.25 o
  -6   6  14      238.54      310.56     69.65 o
  -5   6  14      258.70      213.22     70.52 o
  -4   6  14      843.61      932.30     66.53 o
  -3   6  14     8693.25     8788.00    291.36 o
  -2   6  14     3607.49     3621.58    145.63 o
  -1   6  14    20819.86    21262.99    643.86 o
   0   6  14     9062.91     8707.57    288.47 o
   1   6  14    22429.89    22147.78    669.48 o
   2   6  14     7121.42     7125.46    282.30 o
   3   6  14     7751.50     7489.47    302.38 o
   4   6  14     1189.47     1306.26     94.79 o
   5   6  14      895.94      887.71    100.54 o
   6   6  14       39.19      103.35     51.47 o
   7   6  14      414.98      373.85     64.59 o
 -11   7  14     2744.52     3459.46    258.55 o
 -10   7  14    10010.87    10937.74    629.18 o
  -9   7  14     1016.70      936.40    104.87 o
  -8   7  14     9761.11    10548.37    374.89 o
  -7   7  14      632.98      601.15     84.96 o
  -6   7  14    10749.59    10908.40    427.64 o
  -5   7  14      221.89      164.87     63.91 o
  -4   7  14     5531.81     5261.03    239.15 o
  -3   7  14      688.14      749.15    128.27 o
  -2   7  14     4202.63     4372.05    167.87 o
  -1   7  14        0.66        3.16     42.16 o
   0   7  14       82.86      113.65     45.74 o
   1   7  14      521.15      551.33     60.35 o
   2   7  14      125.55      153.37     69.18 o
   3   7  14     1082.85     1164.91     92.56 o
   4   7  14     1850.45     1979.74    144.61 o
   5   7  14       42.36       77.90     56.20 o
   6   7  14     5928.02     6018.06    222.20 o
   7   7  14      274.12      216.43     59.11 o
 -10   8  14      690.68      639.64    174.06 o
  -9   8  14      134.18       29.46     70.78 o
  -8   8  14      636.64      681.86     89.15 o
  -7   8  14     2369.32     2246.22    144.98 o
  -6   8  14      154.34       82.87     64.84 o
  -5   8  14     2148.96     2092.14    137.45 o
  -4   8  14     3535.70     3697.24    191.23 o
  -3   8  14     2508.89     2561.86    152.69 o
  -2   8  14     8452.61     8076.33    332.86 o
  -1   8  14     1479.78     1436.59    111.91 o
   0   8  14     9856.07    10451.77    342.26 o
   1   8  14     2179.51     2283.00    128.67 o
   2   8  14     7771.32     7903.12    343.76 o
   3   8  14     4157.82     4081.52    188.47 o
   4   8  14     1740.31     1707.11    140.94 o
   5   8  14     5963.32     5894.24    321.22 o
  -9   9  14     2425.11     2440.44    225.30 o
  -8   9  14        5.36      -24.74     77.37 o
  -7   9  14     9458.79     9886.23    486.59 o
  -6   9  14       94.01       97.93     68.29 o
  -5   9  14    11947.31    12422.97    587.65 o
  -4   9  14      403.13      622.72     88.16 o
  -3   9  14    12669.09    12669.83    490.37 o
  -2   9  14       14.22       68.54     62.92 o
  -1   9  14     2401.16     2647.28    197.27 o
   0   9  14       96.30      191.41     71.04 o
   1   9  14     1651.03     1550.70    145.45 o
   2   9  14        8.50       64.49     73.16 o
   3   9  14     4892.79     5132.07    292.40 o
   4   9  14      133.86      132.74     83.86 o
  -6  10  14       20.64       15.65     62.94 o
  -5  10  14     3079.47     2723.79    255.89 o
  -4  10  14     3089.81     3232.58    184.69 o
  -3  10  14     2567.98     2828.92    169.41 o
  -2  10  14     4506.67     4474.50    221.57 o
  -1  10  14      597.71      562.95     85.84 o
   0  10  14     5100.36     5153.10    442.31 o
   1  10  14     1534.40     1623.51    153.44 o
   2  10  14     5283.66     5240.27    304.22 o
 -13   0  15      432.61      384.29    132.62 o
 -11   0  15    13283.19    12325.89    804.75 o
  -9   0  15    21669.31    19813.54    867.94 o
  -7   0  15    21406.85    18230.41    799.74 o
  -5   0  15    16201.48    14929.93    662.81 o
  -3   0  15     2301.64     2227.08    188.38 o
  -1   0  15     2867.77     2673.80    168.88 o
   1   0  15     3926.47     3693.92    209.98 o
   3   0  15      710.53      887.41     82.16 o
   5   0  15      931.74      961.88    152.48 o
   7   0  15     7710.51     8060.77    390.37 o
   9   0  15     9656.25     5844.21    417.44 o
 -13   1  15      390.06      296.67     93.44 o
 -12   1  15     3446.59     3383.98    217.90 o
 -11   1  15      421.49      368.59     92.17 o
 -10   1  15     3782.02     3655.73    153.68 o
  -9   1  15      918.89      963.99     74.44 o
  -8   1  15      565.40      529.77     59.50 o
  -7   1  15     2833.31     2727.56    124.47 o
  -6   1  15      502.55      538.93     89.23 o
  -5   1  15      612.55      505.14     71.86 o
  -4   1  15     3845.27     3445.44    141.96 o
  -3   1  15     1554.16     1550.07    151.61 o
  -2   1  15    11365.21    10937.24    353.76 o
  -1   1  15    19665.29    18534.39    572.48 o
   0   1  15     3212.68     3192.93    121.02 o
   1   1  15    15554.20    15118.32    443.77 o
   2   1  15     8980.84     8930.83    248.56 o
   3   1  15    11441.24    11262.65    337.97 o
   4   1  15    15735.40    16115.88    464.82 o
   5   1  15     1597.45     1628.65     85.28 o
   6   1  15     7865.83     8220.72    326.50 o
   7   1  15      349.32      365.44     59.64 o
   8   1  15     1430.04     1496.69     97.45 o
   9   1  15       53.81       53.89     49.97 o
 -13   2  15      243.87      436.92    103.35 o
 -12   2  15     1792.61     2017.69    252.86 o
 -11   2  15       27.65       43.67     60.72 o
 -10   2  15     7017.65     7027.37    265.10 o
  -9   2  15      819.86      880.71     63.84 o
  -8   2  15    13672.81    13879.83    406.44 o
  -7   2  15        3.53       73.54     45.08 o
  -6   2  15    18706.86    17619.16    550.06 o
  -5   2  15     3104.02     2603.71    219.16 o
  -4   2  15    18417.43    18028.91    560.42 o
  -3   2  15     5565.08     5369.15    196.82 o
  -2   2  15    11906.01    11202.18    363.18 o
  -1   2  15     1764.22     1574.71     87.00 o
   0   2  15     3690.73     3470.43    143.31 o
   1   2  15      190.08      157.59     39.29 o
   2   2  15      376.41      373.97     43.21 o
   3   2  15     3383.03     3402.13    130.78 o
   4   2  15     1306.77     1330.21     74.80 o
   5   2  15     1320.00     1614.87     95.43 o
   6   2  15     4356.83     4668.57    195.98 o
   7   2  15       47.75       99.22     51.52 o
   8   2  15     5915.22     6177.36    294.55 o
 -13   3  15    10630.48    11428.86    666.99 o
 -12   3  15     3601.81     3573.67    195.53 o
 -11   3  15     9083.95     9644.65    397.29 o
 -10   3  15     1468.35     1509.34    110.28 o
  -9   3  15     1934.74     1837.47     93.13 o
  -8   3  15        1.65      -28.18     38.60 o
  -7   3  15     2730.66     2731.77    126.24 o
  -6   3  15     2127.23     1957.11    113.88 o
  -5   3  15     3944.23     4039.99    147.04 o
  -4   3  15      238.12      238.41     58.92 o
  -3   3  15     6547.56     6324.36    262.18 o
  -2   3  15      408.35      535.55     54.77 o
  -1   3  15     4878.13     4980.32    210.67 o
   0   3  15     6251.82     6625.23    265.19 o
   1   3  15     7903.07     7963.94    269.75 o
   2   3  15     3177.15     3180.32    111.81 o
   3   3  15    12300.83    12077.07    393.56 o
   4   3  15     4019.24     4289.82    195.56 o
   5   3  15    14635.57    14873.16    462.97 o
   6   3  15     4516.63     4652.23    181.93 o
   7   3  15     6467.15     7016.38    248.80 o
   8   3  15      889.70      888.69     77.09 o
 -12   4  15      216.72      402.68    109.70 o
 -11   4  15     1972.57     2389.25    427.99 o
 -10   4  15     3515.90     4035.27    242.02 o
  -9   4  15     4423.02     4683.30    240.21 o
  -8   4  15     3270.49     3421.18    154.33 o
  -7   4  15    11611.55    12146.06    623.27 o
  -6   4  15     2173.40     2175.62    207.80 o
  -5   4  15    19985.77    21200.88   1776.79 o
  -4   4  15       36.69      105.08     56.08 o
  -3   4  15    16994.31    16969.81    617.45 o
  -2   4  15      188.29      244.06     48.18 o
  -1   4  15     7607.37     7444.05    251.44 o
   0   4  15      650.07      680.00     60.89 o
   1   4  15      577.92      625.43     66.78 o
   2   4  15      676.38      666.10     71.27 o
   3   4  15     2395.21     2389.67    132.02 o
   4   4  15        8.55       26.57     50.28 o
   5   4  15     6169.72     6040.89    239.27 o
   6   4  15      262.48      310.91     57.12 o
   7   4  15     3950.47     4023.78    167.61 o
   8   4  15     2491.95     2755.67    133.80 o
 -12   5  15     3062.27     3635.09    263.64 o
 -11   5  15     1770.37     1919.75    178.87 o
 -10   5  15     2556.72     2916.30    326.27 o
  -9   5  15      138.87      215.48     59.14 o
  -8   5  15     2407.81     2650.10    161.40 o
  -7   5  15      656.26      837.73    185.98 o
  -6   5  15       66.80      173.49     54.67 o
  -5   5  15     1346.47     1464.72    100.06 o
  -4   5  15     3241.90     3407.82    164.58 o
  -3   5  15     1274.70     1280.65     79.18 o
  -2   5  15     9348.42     9298.48    305.65 o
  -1   5  15      181.12      131.68     46.44 o
   0   5  15    27834.19    27886.05    831.31 o
   1   5  15      608.66      661.07     62.54 o
   2   5  15    19320.65    19442.26    682.49 o
   3   5  15     1300.56     1269.14     93.91 o
   4   5  15     6450.52     6630.31    269.23 o
   5   5  15     3355.52     3285.78    164.27 o
   6   5  15     1881.39     1932.76    133.34 o
   7   5  15     1331.79     1409.18    111.59 o
 -11   6  15     1539.62     1663.88    173.45 o
 -10   6  15     8334.24     9635.71   1024.02 o
  -9   6  15     3439.48     3834.78    177.52 o
  -8   6  15    11461.46    12451.31    430.99 o
  -7   6  15     4843.24     4881.93    205.70 o
  -6   6  15    10016.35    10247.63    406.55 o
  -5   6  15     1411.51     1369.72    110.31 o
  -4   6  15     3593.85     3646.24    186.87 o
  -3   6  15      577.84      567.54     59.33 o
  -2   6  15     1929.38     2000.41    103.58 o
  -1   6  15      895.55      900.00     70.22 o
   0   6  15     1561.49     1688.30     95.83 o
   1   6  15      909.89      782.22     67.44 o
   2   6  15     2248.28     2477.71    137.74 o
   3   6  15      615.38      713.18     77.89 o
   4   6  15      262.65      279.28     64.92 o
   5   6  15      316.47      247.12     66.11 o
   6   6  15     2373.12     2365.64    122.27 o
 -10   7  15        7.21       66.25     98.22 o
  -9   7  15     1069.14     1023.85    112.20 o
  -8   7  15      361.04      333.82     68.95 o
  -7   7  15      521.36      563.17     88.48 o
  -6   7  15     1309.12     1311.61    174.29 o
  -5   7  15      678.73      696.95     89.69 o
  -4   7  15        0.82       48.12     62.15 o
  -3   7  15     4759.24     4958.56    232.82 o
  -2   7  15     2361.09     2491.04    150.13 o
  -1   7  15    12627.82    13070.61    416.95 o
   0   7  15     2753.54     2967.71    132.36 o
   1   7  15    16828.22    17255.04    655.43 o
   2   7  15     1669.70     2050.93    125.20 o
   3   7  15     9570.57    10139.48    386.17 o
   4   7  15       47.10       37.81     56.77 o
   5   7  15     5596.88     6072.20    258.06 o
  -9   8  15     2941.57     3202.90    348.93 o
  -8   8  15      972.00      965.80    103.59 o
  -7   8  15     5621.50     5931.12    272.23 o
  -6   8  15     3147.80     3143.29    242.69 o
  -5   8  15     5375.98     5546.21    258.93 o
  -4   8  15    11750.55    12307.84    479.83 o
  -3   8  15     5028.08     5160.00    244.12 o
  -2   8  15     6730.40     6554.31    287.65 o
  -1   8  15     1614.76     1753.85    126.70 o
   0   8  15      356.87      336.52     73.82 o
   1   8  15      656.89      706.48     78.90 o
   2   8  15      390.86      412.84     70.64 o
   3   8  15       78.18      181.38     63.77 o
   4   8  15     1245.01     1534.95    158.61 o
  -7   9  15        5.73       -0.21     72.41 o
  -6   9  15     1132.61      992.42    188.09 o
  -5   9  15       92.64       54.45     71.80 o
  -4   9  15     4686.79     4707.21    232.82 o
  -3   9  15      158.63      219.34     74.92 o
  -2   9  15     3597.96     3687.96    247.65 o
  -1   9  15       28.06       32.01     63.16 o
   0   9  15     2042.96     1936.26    168.21 o
   1   9  15       85.16       45.46    171.80 o
   2   9  15     6822.12     6419.38    351.53 o
   3   9  15       13.42        5.18     80.20 o
  -4  10  15     5833.73     6091.86    341.50 o
  -3  10  15     4286.24     4648.61    232.60 o
  -2  10  15     4233.39     4441.27    249.02 o
  -1  10  15     1357.87     1270.50    143.86 o
   0  10  15     1184.65     1463.31    215.50 o
 -12   0  16     1483.72     1377.41    194.41 o
 -10   0  16     4942.71     4748.66    264.17 o
  -8   0  16     7882.10     6923.62    358.67 o
  -6   0  16     6409.95     6063.67    312.22 o
  -4   0  16        7.55      134.78     92.68 o
  -2   0  16    14554.92    12864.80    581.83 o
   0   0  16    23711.76    22148.58    814.53 o
   2   0  16    24890.65    23839.82   1094.46 o
   4   0  16    13398.89    13518.60    512.10 o
   6   0  16     3646.94     3991.93    234.56 o
   8   0  16     1156.44     1111.72    156.73 o
 -13   1  16       43.19        1.54     84.67 o
 -12   1  16      408.71      232.04    109.26 o
 -11   1  16     2670.27     2447.39    191.39 o
 -10   1  16     9424.12     8894.68    305.50 o
  -9   1  16     6443.83     6140.52    226.17 o
  -8   1  16    13442.13    11475.78    377.11 o
  -7   1  16     9499.47     8887.96    378.27 o
  -6   1  16    10908.75     9879.81    328.87 o
  -5   1  16    10765.20     9799.94    326.26 o
  -4   1  16      831.25      708.72     64.54 o
  -3   1  16     7181.95     6781.98    248.41 o
  -2   1  16     1746.34     1470.63     87.70 o
  -1   1  16    10661.73    10041.84    331.92 o
   0   1  16     1618.36     1644.41     82.44 o
   1   1  16     1823.47     1773.50     87.85 o
   2   1  16     2126.25     2229.38    102.07 o
   3   1  16      144.11      205.47     43.13 o
   4   1  16     1199.48     1280.95     76.48 o
   5   1  16      627.62      614.77     65.09 o
   6   1  16       63.97       87.36     49.35 o
   7   1  16     3303.73     3742.65    189.14 o
   8   1  16     4881.12     4917.50    207.30 o
 -12   2  16      903.95      946.74    125.04 o
 -11   2  16    11705.69    11534.10    546.66 o
 -10   2  16     1153.69     1021.65     94.61 o
  -9   2  16     6040.70     5785.33    216.94 o
  -8   2  16        4.20       59.27     48.29 o
  -7   2  16       78.24       81.77     47.05 o
  -6   2  16      998.11      937.44    117.92 o
  -5   2  16       24.84       29.82     45.39 o
  -4   2  16     1975.89     1737.53     97.66 o
  -3   2  16     2983.78     2492.41    122.01 o
  -2   2  16        8.19       20.92     44.00 o
  -1   2  16     7298.78     7177.37    369.62 o
   0   2  16     1840.95     1871.64     86.79 o
   1   2  16    10079.05     9915.48    289.81 o
   2   2  16      496.81      532.24     55.09 o
   3   2  16    14679.21    14664.78    472.62 o
   4   2  16     1385.47     1434.91     82.32 o
   5   2  16    14594.65    15144.16    520.52 o
   6   2  16     1846.07     1942.31    163.36 o
   7   2  16     7556.90     7731.03    386.75 o
 -12   3  16     1075.90     1187.18    139.49 o
 -11   3  16      219.59      197.04     95.26 o
 -10   3  16      799.09      997.43     97.40 o
  -9   3  16      588.49      601.75     70.82 o
  -8   3  16     3897.15     3584.38    157.42 o
  -7   3  16     2823.89     2752.15    132.74 o
  -6   3  16    10780.22     9969.29    336.23 o
  -5   3  16     5979.31     5759.40    215.31 o
  -4   3  16    21062.76    20377.23    732.31 o
  -3   3  16     9789.47     8977.50    433.10 o
  -2   3  16    20675.92    20024.84    717.51 o
  -1   3  16     2558.30     2625.60    151.72 o
   0   3  16     8807.00     8478.57    347.84 o
   1   3  16      150.00      216.28     49.25 o
   2   3  16       46.78      128.64     55.67 o
   3   3  16       19.23       78.97     54.41 o
   4   3  16     1403.88     1354.88    101.46 o
   5   3  16      589.69      568.86     67.96 o
   6   3  16     2170.53     2387.48    122.61 o
   7   3  16      479.15      595.14     71.51 o
 -12   4  16    14049.72    15018.93    993.12 o
 -11   4  16      177.36      280.31    147.69 o
 -10   4  16     6905.69     6858.43    518.41 o
  -9   4  16      298.68      362.16     70.61 o
  -8   4  16     1110.57      930.83     94.13 o
  -7   4  16      991.02     1061.84     98.10 o
  -6   4  16      201.25      200.52     64.84 o
  -5   4  16      158.29      222.08     64.49 o
  -4   4  16     2358.18     2030.42    129.64 o
  -3   4  16       12.22       47.74     44.33 o
  -2   4  16     2361.04     2363.85    114.07 o
  -1   4  16     1389.69     1253.68     82.40 o
   0   4  16     2804.81     2932.19    190.98 o
   1   4  16     3125.55     2883.87    130.07 o
   2   4  16     8045.98     7918.29    312.21 o
   3   4  16     2590.05     2581.29    141.40 o
   4   4  16    11268.96    11323.85    423.33 o
   5   4  16      213.85      185.71     57.82 o
   6   4  16    11425.62    11574.62    376.60 o
   7   4  16      360.95      356.28     63.50 o
 -11   5  16     3257.66     3268.72    334.56 o
 -10   5  16       60.54      174.81    143.17 o
  -9   5  16     7609.65     8055.50    335.92 o
  -8   5  16      116.98      141.01     65.11 o
  -7   5  16    16084.73    15591.51    582.89 o
  -6   5  16     1982.31     1910.97    157.44 o
  -5   5  16    13478.08    12989.59    495.85 o
  -4   5  16     4584.10     4831.38    183.71 o
  -3   5  16     7744.47     8185.89    323.02 o
  -2   5  16     2347.17     2502.29    118.77 o
  -1   5  16     2333.76     2201.90    118.11 o
   0   5  16     1365.64     1309.61     84.73 o
   1   5  16     5442.72     5428.47    277.11 o
   2   5  16        9.28      114.94     57.42 o
   3   5  16     1562.96     1710.43    113.22 o
   4   5  16      663.92      530.88     75.28 o
   5   5  16       99.77       34.70     53.43 o
   6   5  16      284.68      229.39     61.12 o
 -10   6  16      529.47      628.43    177.83 o
  -9   6  16     1619.03     1578.33    158.73 o
  -8   6  16      701.78      821.09     96.30 o
  -7   6  16     4406.37     4324.67    217.08 o
  -6   6  16      615.07      819.53     96.49 o
  -5   6  16      418.88      373.68     78.63 o
  -4   6  16        0.26       65.17     63.85 o
  -3   6  16      865.32      823.14     93.64 o
  -2   6  16     1351.97     1419.81    113.33 o
  -1   6  16     8369.10     8965.37    301.82 o
   0   6  16     3985.85     4063.85    164.45 o
   1   6  16    12562.51    12548.68    464.36 o
   2   6  16     4346.14     4538.19    206.73 o
   3   6  16     9267.88     9602.64    370.45 o
   4   6  16     2030.39     1928.38    124.16 o
   5   6  16     3334.09     3490.13    185.39 o
  -9   7  16     2236.30     1996.80    260.71 o
  -8   7  16     9611.87    10115.04    413.42 o
  -7   7  16     1216.79     1383.48    120.20 o
  -6   7  16    12238.83    12760.17    508.36 o
  -5   7  16        2.53        4.21     65.56 o
  -4   7  16    13365.89    14175.70    541.96 o
  -3   7  16      456.13      416.21     80.89 o
  -2   7  16     6552.08     6511.36    286.77 o
  -1   7  16       55.44       46.79     61.86 o
   0   7  16     3161.89     3616.92    175.95 o
   1   7  16      516.29      565.10    117.58 o
   2   7  16     1535.19     1386.35    105.40 o
   3   7  16      332.28      319.61     72.16 o
   4   7  16       50.62       49.45     62.56 o
  -8   8  16     1056.28     1064.06    118.27 o
  -7   8  16      135.52      182.61     75.97 o
  -6   8  16      292.76      377.33     86.28 o
  -5   8  16     1498.72     1663.83    132.63 o
  -4   8  16      295.58      344.68     83.71 o
  -3   8  16      620.91      722.57    176.71 o
  -2   8  16     1706.08     1842.65    133.94 o
  -1   8  16      326.89      239.00     74.75 o
   0   8  16     5204.06     5602.51    321.27 o
   1   8  16     1765.33     1701.02    158.61 o
   2   8  16     4126.25     4419.54    207.91 o
   3   8  16     1930.35     2334.68    138.85 o
  -6   9  16       22.71      -63.60     63.96 o
  -5   9  16    11497.20    11773.94    470.32 o
  -4   9  16        3.86       -4.73     68.70 o
  -3   9  16    15812.82    16722.93    633.65 o
  -2   9  16        0.68       44.54     69.09 o
  -1   9  16    10702.80    10728.71    532.73 o
   0   9  16       51.53       -6.68     83.04 o
 -11   0  17     1846.50     1751.15    220.02 o
  -9   0  17     8907.53     8174.59    412.92 o
  -7   0  17    20918.84    19339.68    856.23 o
  -5   0  17     8502.49     7902.81    537.25 o
  -3   0  17     6499.27     5913.45    513.89 o
  -1   0  17     7618.12     7169.89    356.98 o
   1   0  17     6315.16     5994.59    261.35 o
   3   0  17     6106.42     6101.46    264.55 o
   5   0  17     1136.51     1276.06    127.02 o
   7   0  17      977.74     1148.80    125.06 o
 -12   1  17     6167.75     5941.06    327.15 o
 -11   1  17     1350.26     1220.87    137.89 o
 -10   1  17     5452.65     5267.14    238.59 o
  -9   1  17     2909.36     2704.19    132.28 o
  -8   1  17     4497.06     4280.32    175.19 o
  -7   1  17     6063.82     5767.15    216.16 o
  -6   1  17     1064.82     1050.24     79.78 o
  -5   1  17     3528.34     3370.13    147.83 o
  -4   1  17      103.60       57.31     46.90 o
  -3   1  17        3.15       28.77     45.10 o
  -2   1  17     1044.74     1058.04     78.35 o
  -1   1  17     4716.66     4667.00    173.33 o
   0   1  17     2219.28     2288.50    109.17 o
   1   1  17    11000.53    10897.44    302.83 o
   2   1  17     7310.65     7412.09    240.02 o
   3   1  17     7497.55     7794.08    245.13 o
   4   1  17     9243.10     9445.54    289.61 o
   5   1  17     2367.46     2466.79    124.65 o
   6   1  17     4893.10     5301.94    250.80 o
 -12   2  17      287.73      204.06    100.49 o
 -11   2  17        6.51       91.37     89.49 o
 -10   2  17     1146.78      984.32     97.40 o
  -9   2  17      526.39      471.00     65.13 o
  -8   2  17     5146.58     4713.70    206.64 o
  -7   2  17       50.37       75.64     50.77 o
  -6   2  17     9476.73     9326.96    367.35 o
  -5   2  17     1422.29     1252.46     87.36 o
  -4   2  17    14944.83    14314.10    461.32 o
  -3   2  17     3178.59     3178.88    143.59 o
  -2   2  17    20712.57    19604.26    706.79 o
  -1   2  17     3777.51     3784.23    184.44 o
   0   2  17    10058.51     9854.26    430.22 o
   1   2  17      150.70      187.03     60.00 o
   2   2  17     2633.00     2686.77    185.36 o
   3   2  17     1666.38     1617.88    111.64 o
   4   2  17       31.34      -11.47     50.94 o
   5   2  17     1346.14     1537.57     98.17 o
   6   2  17      761.08      788.63     78.56 o
 -11   3  17    12354.98    12312.33    825.85 o
 -10   3  17     4743.47     4060.84    254.62 o
  -9   3  17     8075.05     8212.35    312.79 o
  -8   3  17      578.36      643.70     73.58 o
  -7   3  17      891.52      843.52     79.13 o
  -6   3  17      722.93      589.45     68.71 o
  -5   3  17      309.31      352.40     69.18 o
  -4   3  17      401.49      396.93     71.27 o
  -3   3  17     1649.36     1459.34    109.52 o
  -2   3  17     1008.20      958.03     92.81 o
  -1   3  17      446.35      470.44     61.22 o
   0   3  17      710.78      716.38     86.29 o
   1   3  17     2350.65     2377.46    135.30 o
   2   3  17      830.29      802.72     83.46 o
   3   3  17     6492.60     6420.50    266.30 o
   4   3  17     2201.66     2362.88    121.53 o
   5   3  17    11341.64    11891.26    389.36 o
   6   3  17     4336.15     4670.67    224.48 o
 -11   4  17      117.59       40.69    141.66 o
 -10   4  17     1268.98     1195.06    206.46 o
  -9   4  17      951.33      935.72     98.52 o
  -8   4  17     2841.38     2697.11    242.85 o
  -7   4  17     4662.60     4598.64    222.03 o
  -6   4  17     2383.65     2351.09    143.33 o
  -5   4  17    15119.53    14691.06    552.45 o
  -4   4  17      432.17      454.08     78.54 o
  -3   4  17    22799.72    23365.17    710.31 o
  -2   4  17      360.58      407.56     59.30 o
  -1   4  17    12657.04    12686.89    406.43 o
   0   4  17      680.86      618.57     66.39 o
   1   4  17     2568.58     2702.88    148.45 o
   2   4  17      553.60      596.50     78.73 o
   3   4  17      227.73      407.05     98.07 o
   4   4  17      440.40      494.05     76.76 o
   5   4  17      202.34      180.11     61.21 o
 -10   5  17     3402.16     3957.43    375.25 o
  -9   5  17     1410.60     1507.99    122.26 o
  -8   5  17     4377.73     4590.16    226.42 o
  -7   5  17      108.76      202.35     71.84 o
  -6   5  17     6766.69     6570.37    289.06 o
  -5   5  17      262.61      292.16     75.07 o
  -4   5  17      971.46     1069.62     78.99 o
  -3   5  17      477.84      555.12     65.40 o
  -2   5  17     2747.22     2853.49    133.34 o
  -1   5  17      202.12      182.44     54.96 o
   0   5  17     9014.95     8971.78    361.37 o
   1   5  17      261.18      197.19     63.41 o
   2   5  17    12181.70    12058.28    451.33 o
   3   5  17      252.07      208.49     64.72 o
   4   5  17     8759.65     9079.01    583.78 o
   5   5  17     1763.22     1675.28    107.21 o
  -9   6  17     1841.43     1952.68    178.99 o
  -8   6  17     8626.08     8488.04    359.48 o
  -7   6  17     2695.73     2864.88    171.42 o
  -6   6  17    11123.78    10885.69    436.62 o
  -5   6  17     4592.50     5070.38    243.68 o
  -4   6  17     7485.50     7265.89    314.64 o
  -3   6  17     1680.41     1740.17    129.39 o
  -2   6  17     2489.65     2672.49    128.00 o
  -1   6  17      165.07      204.22     55.73 o
   0   6  17     2631.08     2828.51    152.55 o
   1   6  17      756.45      558.73     77.17 o
   2   6  17     2804.26     2937.41    219.11 o
   3   6  17     2174.79     2139.34    134.30 o
   4   6  17     1076.79     1031.79     97.61 o
  -8   7  17     1033.79      806.99    154.69 o
  -7   7  17     4253.15     4194.07    220.99 o
  -6   7  17      939.96      877.98    104.77 o
  -5   7  17     1073.39     1101.34    124.97 o
  -4   7  17      484.36      468.88     88.43 o
  -3   7  17       13.28        8.59     66.39 o
  -2   7  17      158.02      356.64     80.89 o
  -1   7  17     3687.76     3611.77    194.30 o
   0   7  17     1391.89     1537.51    152.78 o
   1   7  17     6828.38     7218.76    343.52 o
   2   7  17     1941.38     2012.60    250.24 o
   3   7  17    10079.10    10439.92    586.99 o
  -6   8  17     2323.62     2293.91    160.06 o
  -5   8  17     6380.69     6681.54    305.94 o
  -4   8  17     6507.28     6771.09    307.98 o
  -3   8  17     3827.40     4151.02    219.53 o
  -2   8  17     7270.92     7893.58    340.17 o
  -1   8  17     3855.02     3934.79    260.53 o
   0   8  17     4314.49     5151.47    309.55 o
   1   8  17     2418.49     2233.19    249.41 o
 -10   0  18     5109.85     4793.82    399.36 o
  -8   0  18     5194.22     4934.62    280.20 o
  -6   0  18     8000.88     7106.86    364.42 o
  -4   0  18     4918.71     4675.51    386.55 o
  -2   0  18        4.21      104.14     70.57 o
   0   0  18    10575.07    10350.97    414.53 o
   2   0  18    16486.97    17140.96    797.05 o
   4   0  18    13359.35    14341.19    781.39 o
 -11   1  18       26.13      -63.31     84.71 o
 -10   1  18     1367.12     1397.05    144.82 o
  -9   1  18     1754.49     1618.88    102.89 o
  -8   1  18     7899.09     7564.34    271.91 o
  -7   1  18     1847.07     1643.71    107.98 o
  -6   1  18     4538.79     4031.50    213.82 o
  -5   1  18     4896.40     4531.82    183.34 o
  -4   1  18     3106.75     2861.74    136.30 o
  -3   1  18    14283.94    13799.57    447.01 o
  -2   1  18     3276.93     3110.03    143.82 o
  -1   1  18     9689.41     9267.95    316.85 o
   0   1  18     1724.59     1687.82    111.79 o
   1   1  18     6374.72     6552.96    409.66 o
   2   1  18     5232.57     5286.08    270.44 o
   3   1  18     1308.57     1436.62     96.36 o
   4   1  18     4133.67     4408.20    317.36 o
   5   1  18      120.81      103.34     58.78 o
 -11   2  18    11025.52    10675.03    523.19 o
 -10   2  18     1286.12     1446.66    150.78 o
  -9   2  18     8260.76     7512.11    313.72 o
  -8   2  18       55.74       63.76     72.22 o
  -7   2  18     5557.30     4558.95    188.78 o
  -6   2  18      398.06      343.52     62.78 o
  -5   2  18      441.25      399.65     65.30 o
  -4   2  18      566.42      506.52     66.13 o
  -3   2  18       17.33       10.44     50.87 o
  -2   2  18      202.67      330.94     89.02 o
  -1   2  18      427.40      305.08     70.07 o
   0   2  18     1215.65     1305.70     87.29 o
   1   2  18     4566.55     4382.63    204.27 o
   2   2  18       95.36      123.08     63.70 o
   3   2  18     7807.07     8188.39    501.60 o
   4   2  18      113.71      169.23     61.59 o
   5   2  18     8577.68     8589.99    315.19 o
 -10   3  18       26.30      165.89     98.22 o
  -9   3  18       20.83      145.85     74.17 o
  -8   3  18      579.45      567.64     74.23 o
  -7   3  18      554.41      490.21     70.44 o
  -6   3  18     3479.53     3167.91    173.33 o
  -5   3  18     2867.47     2703.79    157.66 o
  -4   3  18    11227.89    11133.35    433.21 o
  -3   3  18     6254.54     5752.44    340.25 o
  -2   3  18    17412.45    17795.68    586.45 o
  -1   3  18     6993.54     7126.20    252.13 o
   0   3  18    14321.26    14674.41    464.88 o
   1   3  18     2468.13     2544.06    178.37 o
   2   3  18     3856.65     4034.08    414.83 o
   3   3  18      345.46      482.05     89.82 o
   4   3  18       52.60       77.78     56.51 o
   5   3  18       20.24        3.27     57.85 o
 -10   4  18    10269.26    10579.26    747.48 o
  -9   4  18      264.28      284.17     76.05 o
  -8   4  18     6378.08     6539.46    444.95 o
  -7   4  18     1598.33     1480.00    120.29 o
  -6   4  18     1119.73     1024.44    104.20 o
  -5   4  18     2479.50     2381.25    149.57 o
  -4   4  18       60.05       42.25     52.86 o
  -3   4  18      292.25      343.68     60.72 o
  -2   4  18      277.98      224.21     88.53 o
  -1   4  18       87.64       78.34     53.77 o
   0   4  18      547.47      505.04     76.62 o
   1   4  18     2180.34     2157.09    133.88 o
   2   4  18     2044.44     2104.01    132.52 o
   3   4  18     2493.79     2601.17    201.03 o
   4   4  18     5002.96     4943.26    198.16 o
  -9   5  18     2519.56     2360.06    197.11 o
  -8   5  18        7.18       71.58     70.48 o
  -7   5  18     8841.64     8387.49    432.51 o
  -6   5  18      100.51      168.91     74.46 o
  -5   5  18     9104.03     9244.76    380.93 o
  -4   5  18     2651.98     2458.56    165.38 o
  -3   5  18     5662.37     5777.20    327.16 o
  -2   5  18     3900.39     4288.07    782.14 o
  -1   5  18     6491.55     6919.07    428.46 o
   0   5  18     3433.67     3560.01    393.32 o
   1   5  18     4218.09     4490.78    302.91 o
   2   5  18       88.18       98.64     65.78 o
   3   5  18     5962.71     6104.59    307.33 o
  -8   6  18     1239.22     1359.37    124.89 o
  -7   6  18     5094.51     5282.94    257.15 o
  -6   6  18     2618.98     2852.04    175.19 o
  -5   6  18     4620.79     4718.87    237.93 o
  -4   6  18      868.89      956.72    108.38 o
  -3   6  18      835.47      864.10    127.38 o
  -2   6  18      171.35      177.44     73.35 o
  -1   6  18     1419.47     1624.66    113.93 o
   0   6  18     1412.30     1525.53    113.30 o
   1   6  18     7304.23     8149.64    465.96 o
   2   6  18     1695.07     1898.06    178.14 o
  -6   7  18     9282.50     9445.47    398.58 o
  -5   7  18      302.89      402.21     90.02 o
  -4   7  18     7106.46     7135.11    318.07 o
  -3   7  18      217.55      170.37     76.95 o
  -2   7  18     7241.19     7360.18    322.20 o
  -1   7  18      282.74      230.10     98.02 o
   0   7  18     6388.91     6503.30    459.64 o
  -9   0  19     4505.89     4230.61    260.71 o
  -7   0  19     5682.43     5168.67    293.97 o
  -5   0  19     6785.50     5965.80    322.32 o
  -3   0  19    10768.29     9025.75    445.43 o
  -1   0  19     9081.15     8485.17    421.99 o
   1   0  19     6055.50     5640.76    440.05 o
   3   0  19     9739.14    10156.44    934.35 o
 -10   1  19     7828.38     7622.73    668.36 o
  -9   1  19     2242.24     2165.96    165.10 o
  -8   1  19     6426.33     6045.48    233.45 o
  -7   1  19     5039.85     4709.62    195.09 o
  -6   1  19     2026.98     1894.43    120.51 o
  -5   1  19     4472.97     4039.04    174.53 o
  -4   1  19      867.09      797.83     79.26 o
  -3   1  19     4031.81     3886.97    169.66 o
  -2   1  19     1303.19     1233.65     91.02 o
  -1   1  19      107.57      131.87     71.93 o
   0   1  19      533.38      510.01     95.01 o
   1   1  19     2467.73     2374.78    166.88 o
   2   1  19     1336.33     1317.18     95.71 o
   3   1  19     3878.44     4015.29    172.67 o
   4   1  19     2686.75     3063.15    201.64 o
 -10   2  19      117.60      143.63    137.14 o
  -9   2  19       73.86       89.83     57.68 o
  -8   2  19      911.30      824.43     86.55 o
  -7   2  19     1131.06     1096.69    165.53 o
  -6   2  19     4913.15     4674.77    195.19 o
  -5   2  19       79.55      125.07     57.83 o
  -4   2  19    12590.72    11934.19    400.29 o
  -3   2  19     3554.93     3405.89    223.20 o
  -2   2  19    14279.37    13486.20    626.05 o
  -1   2  19     3176.56     3097.65    175.75 o
   0   2  19    12561.17    12944.04   1073.75 o
   1   2  19     1003.64     1049.35    221.05 o
   2   2  19     7728.13     7774.70    480.95 o
   3   2  19      129.70      125.86     61.19 o
   4   2  19     2689.52     2773.72    140.61 o
  -9   3  19    10639.55    10188.33    412.02 o
  -8   3  19     3985.95     3926.70    205.15 o
  -7   3  19     6373.64     5646.35    293.65 o
  -6   3  19      381.29      452.63     83.33 o
  -5   3  19      790.83      721.79     93.38 o
  -4   3  19      143.25      179.61     71.28 o
  -3   3  19       77.95       55.43     70.41 o
  -2   3  19      149.79      179.71     58.85 o
  -1   3  19      274.12      212.94     63.52 o
   0   3  19       98.61       80.90     62.98 o
   1   3  19       56.48       87.79     66.55 o
   2   3  19        8.31      -52.95     60.23 o
   3   3  19     1955.98     1944.34    132.41 o
  -8   4  19     1224.37     1109.62    112.70 o
  -7   4  19     1245.36     1020.04    109.01 o
  -6   4  19     1672.91     1546.82    127.07 o
  -5   4  19     9166.19     8795.61    367.42 o
  -4   4  19      721.10      712.14     76.21 o
  -3   4  19    13175.45    13772.77    445.28 o
  -2   4  19       86.92       43.23     54.96 o
  -1   4  19    10780.19    10785.10    549.00 o
   0   4  19       55.39       39.66     66.54 o
   1   4  19    11794.84    11745.88    526.82 o
   2   4  19     2258.91     2384.93    147.00 o
  -7   5  19      335.26      348.01     84.54 o
  -6   5  19    12501.32    12553.37    495.45 o
  -5   5  19       50.04        5.25     76.91 o
  -4   5  19     4381.59     4246.10    221.71 o
  -3   5  19      217.06       75.23     72.45 o
  -2   5  19       17.05       39.68     55.57 o
  -1   5  19       12.20      -36.80     60.43 o
   0   5  19     1049.88     1179.04    177.38 o
   1   5  19      146.69      109.49     75.54 o
  -6   6  19     9017.54     9224.02    389.73 o
  -5   6  19     1402.06     1279.75    123.51 o
  -4   6  19     4918.71     4981.86    250.44 o
  -3   6  19      593.59      807.52    109.46 o
  -2   6  19     2055.43     1920.62    148.67 o
  -1   6  19     1119.24     1369.27    153.91 o
   0   6  19     3453.70     3802.73    258.37 o
  -8   0  20     6941.90     6147.39    517.66 o
  -6   0  20    11079.95     9706.43    481.65 o
  -4   0  20    12978.08    12114.86    575.97 o
  -2   0  20     6468.23     5960.01    327.13 o
   0   0  20      753.36      691.72    159.74 o
   2   0  20     7542.79     8057.51    489.78 o
  -8   1  20      488.73      321.78     69.46 o
  -7   1  20       77.91       20.74     56.12 o
  -6   1  20     5265.62     4820.63    204.25 o
  -5   1  20     1067.31     1090.16     91.49 o
  -4   1  20     3021.44     2669.13    137.63 o
  -3   1  20     7907.84     7331.15    269.88 o
  -2   1  20     1457.71     1333.15    202.69 o
  -1   1  20     8832.17     7885.51    406.53 o
   0   1  20     1595.29     1401.98    115.71 o
   1   1  20     5748.42     5577.33    348.78 o
   2   1  20     3134.77     3312.45    168.79 o
  -8   2  20      793.85      828.23    108.54 o
  -7   2  20     7474.80     7055.46    416.33 o
  -6   2  20       72.65        4.06     59.72 o
  -5   2  20     5374.06     5107.58    210.55 o
  -4   2  20      318.13      348.50     78.28 o
  -3   2  20     2951.00     2820.45    165.83 o
  -2   2  20       24.39       48.22     64.48 o
  -1   2  20      309.01      365.22     77.98 o
   0   2  20      125.44      165.08     69.65 o
   1   2  20      228.63      164.98     72.17 o
   2   2  20      433.14      476.53     91.01 o
  -7   3  20        4.39       80.76     70.12 o
  -6   3  20       38.99      -33.17     63.92 o
  -5   3  20     1334.61     1139.56    126.16 o
  -4   3  20     6263.50     6002.32    274.19 o
  -3   3  20     2240.22     2282.56    138.40 o
  -2   3  20    11595.68    12170.80    684.36 o
  -1   3  20     5500.11     5738.63    510.06 o
   0   3  20    11831.54    12189.10    789.35 o
   1   3  20     2660.27     2642.31    158.38 o
  -6   4  20     5646.68     5551.82    265.48 o
  -5   4  20     1499.31     1522.31    127.78 o
  -4   4  20     3009.72     2842.03    174.93 o
  -3   4  20      993.02     1057.56     95.82 o
  -2   4  20       42.71       20.14     56.41 o
  -1   4  20       78.93      126.45     68.02 o
   0   4  20        5.41       34.72     69.73 o
  -4   5  20      581.26      732.35    102.15 o
  -3   5  20     2941.48     2886.06    177.12 o
  -2   5  20     2378.89     2379.58    287.84 o
  -5   0  21     3561.39     3294.15    228.04 o
  -3   0  21     3405.10     3059.79    219.49 o
  -1   0  21     2531.53     2048.04    247.15 o
  -6   1  21     4494.60     4412.60    194.03 o
  -5   1  21     7170.54     6882.84    263.53 o
  -4   1  21     3546.72     3079.76    155.26 o
  -3   1  21     6234.75     5407.86    219.02 o
  -2   1  21     1852.29     1755.40    162.50 o
  -1   1  21     1240.20     1269.83    145.43 o
  -5   2  21      178.03      176.22     76.27 o
  -4   2  21     3061.75     2628.36    273.18 o
  -3   2  21      793.89      923.52    103.49 o
  -2   2  21     7127.64     7058.25    695.35 o
 
